# Supplementary material for: Knowledge, attitude and perceptions of medical students towards mental health in a university in Uganda
Source: BMC Med Educ. 2022 Oct 20;22:730. doi: 10.1186/s12909-022-03774-0 (PMC9584261; doi:10.1186/s12909-022-03774-0)
Supplement: Supplementary file 1 — Supplementary Material 1 [file 12909_2022_3774_MOESM1_ESM.xlsx]

## Sheet: Form Responses 5
year of study	I hereby consent and voluntarily accept to take part in this study	Are you a medical student (MBChB) at Mbarara University of Science and Technology	what is your year of study?	how old are you?	what is your sex?	what is your marital status?	what is your religion?	positive mental health history?	history of family member with mental illness?	history of a classmate with mental illness?	history of use of mental health services	Source	select "yes" or "no" for this section [Exercise can help maintain mental health]	select "yes" or "no" for this section [Mental disorders are caused by wrong way of thinking]	select "yes" or "no" for this section [Many people have psychiatric problems, but they do not realize them]	select "yes" or "no" for this section [External stress factors are the causes of all types of mental health disorders]	select "yes" or "no" for this section [The components of mental health include normal intelligence, stable moods, positive attitudes, interpersonal relationships, and quality adaptability]	select "yes" or "no" for this section [The majority of mental disorders cannot be cured]	select "yes" or "no" for this section [Psychological or psychiatric services should be sought if one suspects the presence of psychological problems or mental disorders]	select "yes" or "no" for this section [Psychological problems can occur at almost all ages]	select "yes" or "no" for this section [Mental disorders and psychological problems cannot be prevented]	select "yes" or "no" for this section [In severe mental disorders (eg, schizophrenia), treatment is only given within a certain period of time and should not be given for a long period of time]	select "yes" or "no" for this section [The main symptom of schizophrenia is hallucination]	select "yes" or "no" for this section [Individuals who have a family history of mental disorders have a higher risk of experiencing psychological problems and mental disorders]	select "yes" or "no" for this section [Psychological problems in adolescents do not affect academic grades]	select "yes" or "no" for this section [Middle-aged or elderly individuals rarely have psychological problems and mental disorders]	select "yes" or "no" for this section [Individuals with bad temperament are more likely to have psychiatric problems]	select "yes" or "no" for this section [Feelings of sadness and depression are the same]	select "yes" or "no" for this section [The treatment of people with mental health disorders is enough by giving antidepressants]	select "yes" or "no" for this section [The treatment of people with mental health disorders needs supportive psychological therapy]	select "yes" or "no" for this section [Mental health medications do not provide considerable adverse effects]	select "yes" or "no" for this section [Sertraline is one of the antidepressants]	select "yes" or "no" for this section [Regular sex improves one's mental welbeing]	[People with mental illnesses deserve respect]	[We must help people with mental illnesses for them to be better]	[A mockery of mental disorders is painful]	[Learning about mental illnesses is crucial.]	[Avoiding people with mental illnesses is a good idea.]	[I feel comfortable when encountering people with mental illnesses.]	[People with mental illnesses can help others.]	[I am scared when being approached by people with mental illnesses.]	[When I have a mental health disorder, I most likely do not tell my friends.]	[If any of my friends suffer from mental illnesses, then I would advise them not to tell anyone]	[Caring for people with mental illnesses in hospitals makes the community feel safer.]	[Only people who are weak and overly sensitive let themselves be affected by mental illnesses]	[It would be a shame if I had a mental illness.]	[Students with mental illnesses should not be in regular classes.]	[I have a little in common with people suffering from mental health disorders.]	[Students with mental illnesses need a special curriculum in learning.]
2021-11-28 19:16:59	Yes	Yes	1	19	Male	Single	Born again	yes	No	No	No	A	yes	yes	yes	yes	yes	no	yes	yes	no	no	yes	yes	no	no	yes	no	no	yes	no	yes	no	strongly agree	strongly agree	strongly agree	agree	disagree	neither agree or disagree	agree	neither agree or disagree	strongly agree	disagree	disagree	disagree	disagree	disagree	disagree	disagree
2021-11-28 22:01:14	Yes	Yes	1	19	Male	Single	christian	yes	No	Yes	No	B, A, C, D	yes	yes	yes	no	yes	no	yes	yes	no	yes	yes	yes	yes	no	yes	no	no	yes	no	yes	no	strongly agree	strongly agree	strongly agree	agree	neither agree or disagree	neither agree or disagree	agree	neither agree or disagree	neither agree or disagree	neither agree or disagree	strongly agree	neither agree or disagree	neither agree or disagree	agree	neither agree or disagree	neither agree or disagree
2021-09-20 21:29:01	Yes	Yes	1	20	Female	Single	christian	yes	No	No	No	E	yes	no	yes	no	yes	yes	yes	yes	no	no	yes	yes	no	no	yes	no	no	yes	no	yes	no	strongly agree	strongly agree	strongly agree	strongly agree	neither agree or disagree	neither agree or disagree	neither agree or disagree	neither agree or disagree	neither agree or disagree	neither agree or disagree	strongly agree	neither agree or disagree	neither agree or disagree	strongly agree	neither agree or disagree	strongly agree
2021-09-20 21:32:17	Yes	Yes	1	20	Male	Single	christian	yes	Yes	Yes	Yes	B, E	yes	no	yes	yes	yes	yes	yes	yes	no	yes	yes	yes	no	no	yes	no	no	yes	no	yes	yes	neither agree or disagree	strongly agree	strongly agree	strongly agree	strongly disagree	disagree	agree	agree	agree	strongly disagree	strongly agree	strongly disagree	neither agree or disagree	strongly agree	disagree	strongly agree
2021-09-20 21:47:42	Yes	Yes	1	20	Male	Single	moslem	yes	No	No	No	A	yes	no	yes	no	yes	no	yes	yes	yes	yes	yes	yes	no	no	yes	no	no	yes	no	yes	yes	agree	neither agree or disagree	agree	strongly agree	agree	agree	neither agree or disagree	agree	strongly agree	agree	neither agree or disagree	neither agree or disagree	agree	agree	neither agree or disagree	neither agree or disagree
2021-09-20 23:22:17	Yes	Yes	1	20	Female	Single	christian	No	No	Yes	No	A	yes	no	yes	yes	yes	no	yes	yes	no	yes	yes	yes	no	yes	yes	no	no	yes	yes	no	no	strongly agree	strongly agree	strongly agree	strongly agree	agree	strongly agree	strongly agree	strongly agree	strongly agree	agree	strongly agree	agree	agree	agree	strongly agree	agree
2021-10-23 20:14:37	Yes	Yes	1	20	Female	Single	christian	yes	No	No	No	B, A, C, D	yes	no	yes	yes	yes	yes	yes	yes	no	no	yes	yes	no	no	yes	no	no	yes	no	yes	no	agree	strongly agree	strongly agree	strongly agree	neither agree or disagree	neither agree or disagree	neither agree or disagree	strongly agree	neither agree or disagree	neither agree or disagree	strongly agree	neither agree or disagree	neither agree or disagree	neither agree or disagree	neither agree or disagree	strongly agree
2021-10-27 21:06:36	Yes	Yes	1	20	Female	Single	christian	No	No	Yes	No	E	yes	no	yes	no	yes	no	yes	yes	no	yes	yes	yes	no	no	yes	no	no	yes	no	yes	yes	strongly agree	strongly agree	strongly agree	strongly agree	agree	agree	strongly agree	strongly agree	strongly agree	agree	strongly agree	agree	strongly agree	agree	agree	agree
2021-10-28 08:05:29	Yes	Yes	1	20	Female	Single	christian	No	No	Yes	No	B	yes	no	yes	yes	yes	no	yes	yes	no	yes	yes	yes	no	yes	yes	no	no	yes	no	yes	no	agree	strongly agree	strongly agree	strongly agree	agree	neither agree or disagree	agree	strongly agree	agree	agree	strongly agree	neither agree or disagree	neither agree or disagree	strongly agree	agree	strongly agree
2021-10-28 21:28:38	Yes	Yes	1	20	Female	Single	christian	No	No	Yes	No	B, E	yes	no	yes	no	yes	no	yes	no	no	no	yes	yes	no	no	yes	no	no	yes	no	no	yes	strongly agree	strongly agree	strongly agree	strongly agree	strongly disagree	agree	strongly agree	strongly agree	strongly agree	strongly disagree	strongly agree	strongly disagree	strongly agree	strongly disagree	strongly disagree	neither agree or disagree
2021-11-13 22:13:36	Yes	Yes	1	20	Female	Single	christian	yes	Yes	No	No	B	yes	no	yes	no	yes	no	yes	yes	yes	yes	yes	yes	no	no	yes	yes	yes	yes	no	no	yes	agree	strongly agree	strongly agree	strongly agree	neither agree or disagree	neither agree or disagree	agree	agree	neither agree or disagree	disagree	strongly agree	agree	neither agree or disagree	neither agree or disagree	neither agree or disagree	agree
2021-11-28 21:07:19	Yes	Yes	1	20	Female	Single	christian	yes	No	No	No	C	yes	yes	yes	no	yes	no	yes	yes	no	yes	yes	yes	no	no	no	yes	yes	yes	yes	no	no	agree	strongly agree	strongly agree	strongly agree	neither agree or disagree	agree	agree	agree	neither agree or disagree	neither agree or disagree	strongly agree	neither agree or disagree	neither agree or disagree	neither agree or disagree	strongly agree	neither agree or disagree
2021-11-28 22:54:02	Yes	Yes	1	20	Male	Single	christian	No	No	No	No	C	yes	no	yes	yes	no	yes	yes	yes	no	yes	yes	yes	no	no	yes	no	yes	yes	no	yes	no	strongly agree	strongly agree	strongly agree	strongly agree	neither agree or disagree	agree	agree	agree	agree	neither agree or disagree	strongly agree	neither agree or disagree	agree	strongly agree	agree	strongly agree
2021-11-29 08:52:27	Yes	Yes	1	20	Female	Single	christian	No	No	Yes	No	E, C	yes	no	yes	no	yes	yes	yes	yes	no	yes	yes	yes	no	no	yes	no	no	yes	no	no	yes	strongly agree	strongly agree	strongly agree	strongly agree	neither agree or disagree	agree	strongly agree	agree	strongly agree	neither agree or disagree	strongly agree	neither agree or disagree	agree	neither agree or disagree	neither agree or disagree	neither agree or disagree
2021-11-29 15:34:32	Yes	Yes	1	20	Male	Single	christian	yes	No	Yes	No	A, C, D	yes	no	yes	no	yes	no	yes	yes	no	yes	yes	yes	no	no	yes	yes	no	yes	no	yes	yes	agree	agree	strongly agree	strongly agree	strongly disagree	neither agree or disagree	neither agree or disagree	agree	disagree	strongly disagree	neither agree or disagree	neither agree or disagree	disagree	disagree	agree	disagree
2021-12-03 05:28:39	Yes	Yes	1	20	Male	Single	christian	No	Yes	No	No	E	yes	yes	yes	yes	yes	no	yes	yes	yes	yes	yes	no	no	no	yes	no	yes	yes	yes	yes	yes	agree	strongly agree	strongly agree	strongly agree	neither agree or disagree	neither agree or disagree	neither agree or disagree	neither agree or disagree	strongly agree	neither agree or disagree	strongly agree	agree	neither agree or disagree	strongly agree	strongly agree	strongly agree
2021-12-04 01:26:16	Yes	Yes	1	20	Male	Single	moslem	yes	No	Yes	No	B, E, C, D	yes	yes	yes	no	yes	yes	yes	yes	no	no	yes	yes	no	no	yes	yes	no	yes	no	no	yes	strongly agree	strongly agree	strongly agree	strongly agree	strongly disagree	agree	strongly agree	strongly disagree	strongly disagree	strongly disagree	strongly agree	strongly disagree	strongly disagree	strongly disagree	strongly disagree	strongly disagree
2021-12-05 22:06:08	Yes	Yes	1	20	Female	Single	christian	No	No	Yes	No	B, E	yes	no	yes	no	yes	no	yes	yes	no	no	yes	yes	no	no	yes	no	no	yes	no	no	yes	strongly agree	strongly agree	strongly agree	strongly agree	strongly disagree	neither agree or disagree	strongly agree	neither agree or disagree	agree	strongly disagree	strongly agree	strongly disagree	agree	neither agree or disagree	neither agree or disagree	strongly agree
2021-11-19 21:57:32	Yes	Yes	2	20	Male	Cohabiting	christian	yes	Yes	Yes	No	B, A	yes	no	yes	no	yes	no	yes	yes	no	no	yes	yes	no	no	no	no	no	yes	no	yes	no	strongly agree	strongly agree	strongly agree	strongly agree	strongly disagree	neither agree or disagree	strongly agree	neither agree or disagree	disagree	strongly disagree	strongly agree	strongly disagree	strongly disagree	strongly disagree	strongly disagree	strongly disagree
2021-12-03 06:51:08	Yes	Yes	2	20	Male	Single	None	yes	Yes	Yes	No	A, C, D	yes	no	yes	no	yes	no	yes	yes	no	no	yes	yes	no	no	no	no	no	yes	no	no	yes	neither agree or disagree	strongly agree	strongly agree	strongly agree	disagree	disagree	strongly agree	disagree	strongly agree	disagree	strongly agree	disagree	neither agree or disagree	disagree	disagree	disagree
2021-12-03 08:52:50	Yes	Yes	2	20	Female	Single	christian	yes	Yes	Yes	Yes	B, C, D	yes	no	yes	no	yes	no	yes	yes	no	no	yes	yes	no	no	no	no	no	yes	no	no	yes	strongly agree	strongly agree	neither agree or disagree	strongly agree	strongly disagree	disagree	agree	agree	strongly agree	disagree	agree	strongly disagree	disagree	strongly disagree	agree	disagree
2021-09-20 22:28:53	Yes	Yes	1	21	Female	Single	christian	yes	Yes	Yes	No	A	yes	no	yes	yes	yes	no	no	yes	no	yes	no	yes	no	yes	no	yes	yes	yes	yes	no	yes	agree	agree	strongly agree	agree	agree	neither agree or disagree	neither agree or disagree	agree	agree	neither agree or disagree	neither agree or disagree	agree	agree	strongly agree	neither agree or disagree	agree
2021-10-27 23:24:33	Yes	Yes	1	21	Male	Single	christian	No	No	No	No	E, C	yes	no	yes	no	yes	yes	yes	yes	no	yes	yes	yes	no	yes	yes	no	no	yes	yes	yes	no	disagree	strongly agree	strongly agree	strongly agree	neither agree or disagree	strongly disagree	disagree	agree	disagree	disagree	strongly agree	strongly disagree	disagree	agree	disagree	strongly agree
2021-11-13 21:02:04	Yes	Yes	1	21	Female	Single	christian	yes	No	No	No	B	yes	no	yes	no	yes	no	yes	yes	no	yes	yes	no	no	no	yes	no	no	yes	no	yes	no	strongly agree	strongly agree	strongly agree	agree	neither agree or disagree	neither agree or disagree	agree	agree	agree	neither agree or disagree	agree	neither agree or disagree	neither agree or disagree	neither agree or disagree	strongly agree	agree
2021-11-14 09:51:36	Yes	Yes	1	21	Male	Single	christian	yes	No	No	No	B	yes	no	no	yes	no	no	yes	yes	no	yes	no	yes	no	no	yes	no	yes	yes	no	yes	yes	agree	strongly agree	agree	strongly agree	neither agree or disagree	neither agree or disagree	neither agree or disagree	neither agree or disagree	neither agree or disagree	neither agree or disagree	strongly agree	neither agree or disagree	neither agree or disagree	neither agree or disagree	neither agree or disagree	neither agree or disagree
2021-11-28 22:38:04	Yes	Yes	1	21	Female	Single	christian	yes	Yes	Yes	Yes	B	yes	yes	yes	yes	yes	no	yes	yes	no	yes	yes	no	yes	yes	no	no	no	yes	yes	yes	yes	strongly agree	strongly agree	agree	strongly agree	agree	neither agree or disagree	strongly agree	strongly agree	strongly agree	agree	agree	strongly agree	strongly agree	agree	strongly agree	agree
2021-11-29 07:11:42	Yes	Yes	1	21	Male	Single	christian	No	No	Yes	No	B, C	yes	no	yes	yes	no	no	yes	yes	yes	no	yes	yes	no	no	yes	no	no	yes	yes	no	no	strongly agree	strongly agree	strongly agree	strongly agree	strongly disagree	neither agree or disagree	disagree	neither agree or disagree	strongly agree	disagree	strongly agree	agree	strongly disagree	strongly disagree	strongly disagree	disagree
2021-11-29 07:32:35	Yes	Yes	1	21	Male	Single	christian	No	No	Yes	No	D	yes	no	yes	no	yes	yes	yes	yes	no	no	yes	no	no	no	yes	yes	yes	yes	no	yes	yes	strongly agree	agree	strongly agree	strongly agree	neither agree or disagree	neither agree or disagree	agree	neither agree or disagree	strongly agree	agree	strongly agree	neither agree or disagree	neither agree or disagree	neither agree or disagree	neither agree or disagree	strongly agree
2021-11-29 19:49:32	Yes	Yes	1	21	Male	Single	christian	yes	No	No	No	B	yes	no	yes	no	yes	no	yes	yes	no	yes	yes	yes	yes	no	yes	no	no	yes	no	yes	yes	agree	strongly agree	strongly agree	agree	strongly disagree	disagree	agree	agree	agree	strongly disagree	agree	strongly disagree	strongly agree	agree	disagree	agree
2021-11-29 21:17:01	Yes	Yes	1	21	Male	Single	christian	No	No	No	Yes	A	yes	no	yes	yes	yes	no	yes	yes	no	no	no	yes	no	no	yes	yes	no	yes	no	yes	yes	strongly agree	strongly agree	strongly agree	strongly agree	strongly agree	agree	neither agree or disagree	agree	agree	strongly agree	strongly agree	neither agree or disagree	neither agree or disagree	neither agree or disagree	neither agree or disagree	strongly agree
2021-12-03 10:42:14	Yes	Yes	1	21	Male	Single	christian	yes	Yes	No	No	B	yes	yes	no	no	yes	no	yes	yes	no	yes	yes	no	no	yes	no	no	no	no	no	yes	no	agree	strongly agree	neither agree or disagree	neither agree or disagree	strongly disagree	strongly disagree	strongly disagree	agree	agree	strongly disagree	strongly agree	strongly disagree	strongly disagree	neither agree or disagree	disagree	disagree
2021-09-16 22:06:23	Yes	Yes	2	21	Male	Single	christian	yes	No	Yes	No	B	yes	no	yes	no	yes	no	yes	yes	no	no	yes	yes	no	no	no	no	no	yes	no	no	yes	strongly agree	strongly agree	strongly agree	strongly agree	strongly disagree	agree	strongly agree	disagree	neither agree or disagree	agree	strongly agree	strongly disagree	neither agree or disagree	neither agree or disagree	neither agree or disagree	strongly agree
2021-09-16 23:52:40	Yes	Yes	2	21	Female	Single	christian	yes	No	Yes	No	B, A, D	yes	no	yes	no	yes	yes	yes	yes	no	no	yes	yes	no	no	no	no	no	no	no	no	no	strongly agree	strongly agree	strongly agree	strongly agree	strongly disagree	agree	strongly agree	strongly disagree	agree	strongly disagree	strongly agree	disagree	strongly disagree	strongly agree	agree	neither agree or disagree
2021-09-17 12:40:48	Yes	Yes	2	21	Female	Single	christian	yes	No	Yes	No	B, A	yes	no	yes	yes	yes	no	yes	yes	no	no	yes	yes	no	no	yes	no	no	yes	no	yes	no	strongly agree	strongly agree	strongly agree	agree	neither agree or disagree	neither agree or disagree	agree	strongly agree	neither agree or disagree	neither agree or disagree	agree	neither agree or disagree	neither agree or disagree	agree	neither agree or disagree	agree
2021-09-18 12:43:19	Yes	No	2	21	Female	Single	christian	yes	Yes	Yes	No	B, D	yes	no	yes	no	yes	no	yes	yes	no	yes	yes	yes	no	no	yes	no	no	yes	no	yes	yes	strongly agree	agree	strongly agree	agree	neither agree or disagree	disagree	agree	agree	disagree	disagree	neither agree or disagree	strongly disagree	neither agree or disagree	disagree	disagree	neither agree or disagree
2021-09-21 22:56:22	Yes	Yes	2	21	Male	Single	christian	No	No	Yes	No	B, A, C	yes	no	yes	yes	yes	yes	yes	yes	no	yes	yes	yes	yes	yes	no	yes	no	yes	no	yes	no	agree	neither agree or disagree	agree	agree	agree	agree	strongly agree	strongly agree	neither agree or disagree	agree	agree	agree	agree	agree	agree	agree
2021-09-21 23:23:17	Yes	Yes	2	21	Female	Single	christian	yes	No	Yes	No	B, C	yes	no	yes	yes	yes	no	yes	yes	no	no	yes	yes	no	no	yes	no	no	yes	no	yes	no	strongly agree	strongly agree	agree	strongly agree	disagree	neither agree or disagree	strongly agree	neither agree or disagree	strongly agree	disagree	strongly agree	neither agree or disagree	disagree	disagree	disagree	disagree
2021-09-22 06:50:06	Yes	Yes	2	21	Female	Single	christian	yes	Yes	Yes	No	B, A	yes	no	yes	no	yes	yes	yes	yes	no	no	yes	no	no	no	yes	no	no	yes	no	yes	no	agree	strongly agree	agree	strongly agree	neither agree or disagree	neither agree or disagree	neither agree or disagree	agree	neither agree or disagree	neither agree or disagree	agree	neither agree or disagree	neither agree or disagree	neither agree or disagree	neither agree or disagree	neither agree or disagree
2021-09-24 22:42:46	Yes	Yes	2	21	Female	Single	christian	yes	Yes	Yes	Yes	B, D	yes	yes	yes	yes	yes	no	yes	yes	no	no	yes	yes	no	yes	yes	yes	no	yes	no	no	yes	neither agree or disagree	strongly agree	strongly agree	strongly agree	strongly disagree	agree	strongly agree	disagree	strongly agree	neither agree or disagree	strongly agree	strongly agree	agree	disagree	neither agree or disagree	strongly agree
2021-11-14 04:13:49	Yes	Yes	2	21	Female	Single	christian	yes	No	Yes	Yes	B, E, D	yes	yes	yes	yes	yes	no	yes	yes	no	no	yes	yes	no	yes	yes	no	no	yes	no	yes	no	agree	agree	neither agree or disagree	neither agree or disagree	neither agree or disagree	neither agree or disagree	neither agree or disagree	neither agree or disagree	neither agree or disagree	neither agree or disagree	neither agree or disagree	neither agree or disagree	neither agree or disagree	neither agree or disagree	neither agree or disagree	neither agree or disagree
2021-11-19 17:19:08	Yes	Yes	2	21	Male	Single	christian	yes	Yes	No	No	C	yes	yes	yes	no	yes	no	yes	no	no	yes	yes	yes	no	no	yes	no	no	yes	no	yes	no	strongly agree	strongly agree	strongly agree	agree	neither agree or disagree	agree	strongly agree	agree	strongly agree	neither agree or disagree	agree	neither agree or disagree	neither agree or disagree	neither agree or disagree	agree	neither agree or disagree
2021-11-19 20:35:43	Yes	Yes	2	21	Female	Single	christian	yes	No	Yes	No	B, E, C	yes	yes	yes	no	yes	no	yes	yes	no	no	yes	yes	no	no	no	no	no	yes	yes	yes	no	agree	strongly agree	strongly agree	agree	disagree	disagree	disagree	disagree	agree	disagree	agree	disagree	disagree	disagree	agree	disagree
2021-11-29 22:03:28	Yes	Yes	2	21	Male	Single	christian	yes	No	Yes	No	B, A, C	yes	yes	yes	no	yes	no	yes	yes	no	no	yes	yes	no	no	yes	no	no	yes	no	yes	yes	agree	strongly agree	strongly agree	strongly agree	neither agree or disagree	neither agree or disagree	agree	strongly agree	neither agree or disagree	neither agree or disagree	agree	strongly agree	agree	neither agree or disagree	neither agree or disagree	agree
2021-11-29 23:51:10	Yes	Yes	2	21	Female	Single	christian	yes	Yes	Yes	Yes	B, A, C	yes	yes	yes	no	yes	yes	yes	yes	yes	yes	yes	yes	no	no	yes	no	no	yes	no	no	no	strongly agree	strongly agree	agree	strongly agree	neither agree or disagree	strongly agree	strongly agree	neither agree or disagree	strongly agree	neither agree or disagree	neither agree or disagree	neither agree or disagree	neither agree or disagree	neither agree or disagree	neither agree or disagree	agree
2021-11-30 02:26:01	Yes	Yes	2	21	Female	Single	christian	yes	Yes	Yes	No	B, A, C, D	yes	no	yes	no	no	yes	yes	yes	no	no	yes	yes	no	no	no	no	no	yes	no	yes	no	strongly agree	strongly agree	strongly agree	strongly agree	neither agree or disagree	neither agree or disagree	agree	agree	neither agree or disagree	neither agree or disagree	agree	agree	strongly agree	neither agree or disagree	neither agree or disagree	neither agree or disagree
2021-11-30 10:51:54	Yes	Yes	2	21	Female	Single	christian	yes	Yes	Yes	No	B, A, E, C, D	yes	yes	yes	yes	yes	yes	yes	yes	yes	yes	yes	yes	yes	yes	yes	yes	yes	yes	yes	yes	yes	strongly agree	strongly agree	strongly agree	agree	strongly agree	strongly agree	agree	strongly agree	strongly agree	agree	agree	agree	agree	strongly agree	strongly agree	strongly agree
2021-11-30 22:16:32	Yes	Yes	2	21	Female	Single	christian	yes	No	Yes	Yes	B, A, E, C, D	yes	yes	no	no	yes	yes	yes	yes	no	yes	yes	yes	no	no	yes	yes	no	yes	no	yes	no	neither agree or disagree	agree	agree	strongly agree	neither agree or disagree	neither agree or disagree	disagree	strongly disagree	agree	disagree	strongly agree	disagree	strongly disagree	disagree	disagree	disagree
2021-12-03 06:44:28	Yes	Yes	2	21	Female	Single	christian	yes	No	Yes	No	B	yes	yes	yes	no	yes	no	yes	yes	no	no	yes	yes	no	no	yes	yes	no	yes	no	no	no	strongly agree	strongly agree	strongly agree	strongly agree	strongly disagree	neither agree or disagree	neither agree or disagree	strongly agree	strongly disagree	strongly disagree	agree	strongly disagree	strongly disagree	strongly disagree	strongly disagree	neither agree or disagree
2021-12-03 08:40:38	Yes	Yes	2	21	Female	Single	christian	yes	No	Yes	No	B, A, E, D	yes	yes	yes	no	yes	no	yes	yes	no	yes	yes	yes	no	no	yes	no	no	yes	no	yes	no	agree	strongly agree	strongly agree	strongly agree	neither agree or disagree	neither agree or disagree	neither agree or disagree	agree	agree	disagree	agree	agree	disagree	agree	neither agree or disagree	disagree
2021-12-03 10:53:59	Yes	Yes	2	21	Female	Single	christian	yes	No	Yes	No	B, E	yes	no	yes	no	yes	no	yes	yes	no	no	yes	yes	no	no	yes	yes	no	yes	no	yes	no	agree	strongly agree	strongly agree	strongly agree	strongly disagree	disagree	agree	agree	neither agree or disagree	neither agree or disagree	agree	neither agree or disagree	neither agree or disagree	neither agree or disagree	neither agree or disagree	agree
2021-12-03 11:35:25	Yes	Yes	2	21	Female	Single	christian	yes	No	Yes	No	B, A, C	yes	no	yes	no	yes	no	yes	yes	no	no	yes	yes	no	no	yes	yes	no	yes	no	yes	no	strongly agree	strongly agree	strongly agree	strongly agree	neither agree or disagree	agree	agree	neither agree or disagree	agree	agree	strongly agree	strongly agree	neither agree or disagree	neither agree or disagree	neither agree or disagree	agree
2021-12-03 16:11:11	Yes	Yes	2	21	Female	Single	christian	yes	No	Yes	No	E	yes	yes	yes	no	yes	no	yes	yes	no	yes	yes	yes	no	no	yes	no	no	yes	no	yes	no	agree	agree	agree	agree	disagree	disagree	agree	agree	agree	neither agree or disagree	agree	disagree	neither agree or disagree	neither agree or disagree	strongly agree	strongly agree
2021-12-04 18:42:14	Yes	Yes	2	21	Female	Single	christian	yes	Yes	Yes	No	B, A, E, C	yes	yes	yes	no	yes	yes	yes	yes	no	yes	yes	yes	no	no	no	yes	no	yes	no	yes	yes	strongly agree	strongly agree	strongly agree	strongly agree	neither agree or disagree	agree	neither agree or disagree	agree	neither agree or disagree	neither agree or disagree	strongly agree	agree	neither agree or disagree	neither agree or disagree	neither agree or disagree	neither agree or disagree
2021-12-06 10:52:26	Yes	Yes	2	21	Female	Single	christian	yes	Yes	Yes	No	B, A	yes	yes	yes	no	yes	no	yes	yes	no	no	yes	yes	yes	no	yes	no	no	yes	no	no	no	strongly agree	strongly agree	strongly agree	strongly agree	neither agree or disagree	neither agree or disagree	agree	neither agree or disagree	strongly agree	neither agree or disagree	strongly agree	strongly agree	agree	neither agree or disagree	agree	neither agree or disagree
2021-09-19 07:14:30	Yes	Yes	3	21	Female	Single	christian	yes	No	Yes	No	B, A, E, C	yes	no	yes	yes	yes	no	yes	yes	no	no	yes	yes	no	no	yes	no	no	yes	no	yes	yes	strongly agree	strongly agree	agree	strongly agree	neither agree or disagree	agree	agree	neither agree or disagree	neither agree or disagree	neither agree or disagree	agree	neither agree or disagree	neither agree or disagree	neither agree or disagree	agree	neither agree or disagree
2021-09-20 16:44:54	Yes	Yes	3	21	Female	Single	christian	No	No	No	No	B, E	yes	no	yes	no	yes	no	yes	yes	no	yes	yes	yes	no	no	yes	no	no	yes	yes	yes	yes	neither agree or disagree	strongly agree	strongly agree	strongly agree	disagree	agree	neither agree or disagree	disagree	disagree	strongly disagree	strongly agree	strongly disagree	disagree	neither agree or disagree	neither agree or disagree	agree
2021-11-09 16:13:30	Yes	Yes	3	21	Male	Single	christian	No	No	Yes	No	B	yes	yes	no	yes	yes	yes	yes	yes	no	no	no	yes	no	no	yes	no	yes	yes	no	yes	no	agree	strongly agree	agree	strongly agree	neither agree or disagree	neither agree or disagree	neither agree or disagree	neither agree or disagree	strongly agree	neither agree or disagree	agree	strongly disagree	neither agree or disagree	disagree	disagree	strongly agree
2021-10-28 18:20:23	Yes	Yes	1	22	Female	Single	christian	yes	No	No	No	B, A, E, C, D	yes	yes	yes	no	yes	no	yes	yes	no	yes	yes	yes	no	no	yes	no	no	yes	yes	yes	no	strongly agree	strongly agree	strongly agree	strongly agree	neither agree or disagree	neither agree or disagree	agree	neither agree or disagree	neither agree or disagree	neither agree or disagree	agree	neither agree or disagree	neither agree or disagree	neither agree or disagree	neither agree or disagree	neither agree or disagree
2021-11-28 19:49:33	Yes	Yes	1	22	Male	Single	christian	No	Yes	No	No	E	yes	yes	yes	no	no	no	yes	yes	no	yes	yes	yes	no	no	yes	no	no	yes	no	yes	no	strongly agree	agree	strongly agree	strongly agree	neither agree or disagree	neither agree or disagree	neither agree or disagree	agree	neither agree or disagree	neither agree or disagree	strongly agree	neither agree or disagree	neither agree or disagree	agree	neither agree or disagree	neither agree or disagree
2021-11-29 08:09:07	Yes	Yes	1	22	Male	Single	christian	yes	No	No	No	B, D	yes	yes	yes	yes	yes	no	yes	yes	no	yes	yes	yes	no	yes	yes	no	yes	yes	no	yes	yes	agree	neither agree or disagree	agree	neither agree or disagree	agree	neither agree or disagree	agree	neither agree or disagree	agree	agree	neither agree or disagree	agree	agree	agree	agree	neither agree or disagree
2021-12-03 08:33:25	Yes	Yes	1	22	Male	Single	christian	No	No	Yes	No	B, C	yes	no	yes	yes	yes	no	yes	no	no	no	yes	yes	no	no	no	yes	yes	yes	yes	no	yes	agree	strongly agree	agree	agree	disagree	agree	neither agree or disagree	disagree	disagree	disagree	agree	disagree	disagree	disagree	disagree	agree
2021-12-20 12:51:00	Yes	Yes	1	22	Male	Single	christian	yes	No	No	No	B, A, E, C	yes	no	yes	no	yes	yes	yes	yes	yes	yes	no	yes	no	no	yes	no	yes	yes	no	yes	yes	strongly agree	strongly agree	strongly agree	strongly agree	agree	agree	agree	neither agree or disagree	agree	agree	strongly agree	strongly agree	neither agree or disagree	strongly agree	agree	strongly agree
2021-11-14 06:52:04	Yes	Yes	2	22	Female	Single	christian	No	No	Yes	No	E	yes	no	yes	no	no	yes	yes	yes	no	no	yes	yes	no	no	no	no	no	yes	no	yes	no	agree	strongly agree	agree	agree	neither agree or disagree	neither agree or disagree	agree	agree	neither agree or disagree	neither agree or disagree	agree	neither agree or disagree	neither agree or disagree	neither agree or disagree	agree	neither agree or disagree
2021-11-14 07:30:02	Yes	Yes	2	22	Male	Single	moslem	yes	No	Yes	No	A	yes	no	yes	no	yes	no	yes	yes	yes	no	yes	yes	no	yes	yes	no	no	yes	no	yes	no	agree	agree	strongly agree	strongly agree	neither agree or disagree	agree	agree	agree	agree	agree	agree	agree	neither agree or disagree	strongly agree	agree	strongly agree
2021-11-19 18:40:51	Yes	Yes	2	22	Female	Divorced	christian	yes	No	No	No	B	yes	no	yes	no	yes	no	yes	yes	no	yes	yes	yes	no	yes	yes	no	no	yes	no	yes	yes	agree	agree	agree	agree	neither agree or disagree	agree	agree	neither agree or disagree	neither agree or disagree	neither agree or disagree	agree	neither agree or disagree	neither agree or disagree	neither agree or disagree	neither agree or disagree	neither agree or disagree
2021-11-20 07:37:30	Yes	Yes	2	22	Male	Single	christian	No	No	Yes	Yes	A	yes	no	yes	no	yes	yes	yes	yes	no	no	yes	yes	no	no	yes	no	no	yes	no	yes	yes	agree	strongly agree	agree	strongly agree	neither agree or disagree	neither agree or disagree	agree	strongly agree	agree	neither agree or disagree	agree	agree	neither agree or disagree	neither agree or disagree	neither agree or disagree	neither agree or disagree
2021-11-29 20:42:51	Yes	Yes	2	22	Male	Single	christian	yes	Yes	No	No	B, A, E, C	yes	yes	yes	no	yes	no	yes	yes	no	yes	yes	yes	no	no	no	no	yes	yes	no	yes	yes	agree	strongly agree	neither agree or disagree	strongly agree	strongly disagree	agree	agree	agree	strongly agree	strongly disagree	strongly agree	neither agree or disagree	strongly disagree	neither agree or disagree	neither agree or disagree	agree
2021-11-30 00:34:29	Yes	Yes	2	22	Male	Single	christian	No	No	No	No	B, E, C	yes	no	yes	no	yes	no	yes	yes	no	no	no	yes	no	yes	yes	no	no	yes	no	yes	yes	agree	agree	strongly agree	agree	strongly disagree	agree	neither agree or disagree	agree	neither agree or disagree	strongly agree	neither agree or disagree	agree	neither agree or disagree	strongly disagree	strongly disagree	disagree
2021-12-03 05:51:37	Yes	Yes	2	22	Female	Single	christian	No	No	Yes	No	B, A, E	yes	no	yes	no	no	yes	yes	yes	no	yes	yes	yes	no	no	no	no	no	yes	no	yes	no	strongly agree	strongly agree	strongly agree	strongly agree	neither agree or disagree	agree	agree	agree	agree	neither agree or disagree	strongly agree	neither agree or disagree	neither agree or disagree	agree	agree	neither agree or disagree
2021-12-03 07:06:01	Yes	Yes	2	22	Female	Single	christian	yes	No	No	No	B, A	yes	yes	yes	no	yes	yes	yes	no	no	no	yes	yes	no	yes	yes	no	no	yes	no	no	no	agree	agree	agree	disagree	disagree	disagree	agree	agree	agree	disagree	agree	disagree	disagree	disagree	disagree	disagree
2021-12-03 10:00:24	Yes	Yes	2	22	Male	Single	christian	yes	No	No	No	B, A, C	yes	yes	yes	yes	yes	yes	yes	yes	yes	yes	yes	yes	yes	yes	no	no	no	yes	yes	yes	no	strongly agree	strongly agree	strongly agree	strongly agree	neither agree or disagree	agree	strongly agree	neither agree or disagree	agree	neither agree or disagree	strongly agree	agree	neither agree or disagree	neither agree or disagree	neither agree or disagree	agree
2021-09-16 22:34:38	Yes	Yes	3	22	Female	Single	christian	No	No	No	No	B, A, E, C	yes	yes	yes	no	yes	yes	yes	yes	yes	yes	yes	yes	no	no	yes	no	no	yes	no	yes	yes	agree	strongly agree	agree	agree	disagree	agree	strongly agree	neither agree or disagree	agree	disagree	neither agree or disagree	disagree	disagree	neither agree or disagree	agree	agree
2021-09-17 05:43:56	Yes	Yes	3	22	Female	Single	christian	No	No	Yes	No	B, A, D	yes	yes	yes	no	yes	no	yes	yes	no	no	no	yes	no	no	no	no	no	yes	no	no	no	strongly agree	strongly agree	strongly agree	strongly agree	neither agree or disagree	agree	agree	neither agree or disagree	neither agree or disagree	neither agree or disagree	strongly agree	neither agree or disagree	neither agree or disagree	neither agree or disagree	neither agree or disagree	agree
2021-11-08 14:31:14	Yes	Yes	3	22	Female	Single	christian	yes	Yes	No	No	B, E, C	yes	no	yes	no	yes	no	yes	yes	no	no	no	yes	no	no	yes	no	no	yes	yes	yes	yes	agree	strongly agree	strongly agree	strongly agree	disagree	disagree	neither agree or disagree	agree	strongly agree	disagree	agree	disagree	neither agree or disagree	agree	neither agree or disagree	agree
2021-11-08 19:35:05	Yes	Yes	3	22	Female	Single	moslem	No	No	No	No	B, A	yes	no	yes	no	yes	no	yes	yes	no	no	yes	yes	no	no	yes	no	no	yes	no	yes	no	strongly agree	strongly agree	strongly agree	strongly agree	neither agree or disagree	agree	neither agree or disagree	agree	neither agree or disagree	neither agree or disagree	neither agree or disagree	neither agree or disagree	neither agree or disagree	neither agree or disagree	neither agree or disagree	neither agree or disagree
2021-11-11 11:35:50	Yes	Yes	3	22	Female	Single	christian	yes	Yes	Yes	No	B, A, C	yes	no	yes	yes	yes	no	yes	yes	no	yes	yes	yes	no	no	yes	no	no	yes	no	yes	yes	strongly agree	strongly agree	strongly agree	agree	neither agree or disagree	agree	agree	neither agree or disagree	neither agree or disagree	neither agree or disagree	agree	neither agree or disagree	neither agree or disagree	neither agree or disagree	neither agree or disagree	neither agree or disagree
2021-11-28 12:32:18	Yes	Yes	3	22	Male	Single	christian	No	No	Yes	No	B	yes	no	yes	yes	yes	no	yes	yes	no	no	yes	yes	no	yes	yes	yes	no	yes	no	no	no	strongly agree	strongly agree	strongly agree	strongly agree	neither agree or disagree	neither agree or disagree	agree	neither agree or disagree	strongly agree	neither agree or disagree	neither agree or disagree	neither agree or disagree	neither agree or disagree	neither agree or disagree	agree	neither agree or disagree
2021-11-28 14:58:05	Yes	Yes	3	22	Female	Single	christian	yes	No	Yes	Yes	A, C, D	yes	no	yes	no	yes	no	yes	yes	no	yes	yes	yes	no	no	yes	no	no	yes	no	yes	no	strongly agree	strongly agree	strongly agree	strongly agree	strongly disagree	neither agree or disagree	strongly agree	neither agree or disagree	disagree	strongly disagree	agree	disagree	strongly disagree	agree	agree	agree
2021-11-30 11:41:45	Yes	Yes	3	22	Female	Single	christian	No	No	Yes	No	B, E	yes	no	yes	no	yes	no	yes	no	no	yes	no	yes	no	no	yes	no	no	yes	no	yes	no	strongly agree	strongly agree	strongly agree	strongly agree	disagree	agree	agree	agree	agree	disagree	strongly agree	disagree	agree	agree	agree	neither agree or disagree
2021-12-09 11:31:48	Yes	Yes	3	22	Male	Single	moslem	No	No	Yes	No	B, A, C	yes	no	yes	yes	yes	no	yes	yes	no	yes	yes	yes	no	no	yes	no	no	yes	no	yes	no	strongly agree	strongly agree	strongly agree	strongly agree	neither agree or disagree	agree	strongly agree	neither agree or disagree	neither agree or disagree	neither agree or disagree	agree	neither agree or disagree	agree	neither agree or disagree	agree	neither agree or disagree
2021-12-09 12:23:15	Yes	Yes	3	22	Female	Single	christian	yes	No	No	No	B, A, E	yes	no	yes	no	yes	no	yes	yes	no	no	no	no	no	no	no	no	no	yes	no	no	no	agree	agree	agree	strongly agree	neither agree or disagree	agree	agree	neither agree or disagree	agree	neither agree or disagree	agree	neither agree or disagree	agree	neither agree or disagree	neither agree or disagree	agree
2021-12-09 13:16:16	Yes	Yes	3	22	Male	Single	christian	No	No	No	No	B, A, C	yes	no	yes	yes	yes	yes	yes	yes	yes	yes	no	no	no	no	yes	yes	no	yes	yes	yes	no	agree	agree	strongly agree	agree	neither agree or disagree	agree	agree	neither agree or disagree	neither agree or disagree	neither agree or disagree	agree	neither agree or disagree	strongly agree	agree	neither agree or disagree	neither agree or disagree
2021-12-09 18:44:31	Yes	Yes	3	22	Male	Single	christian	No	No	Yes	No	B, A, C, D	yes	no	no	no	yes	yes	yes	no	no	yes	yes	no	no	no	yes	yes	no	yes	no	yes	no	agree	agree	agree	agree	disagree	agree	agree	disagree	neither agree or disagree	disagree	agree	disagree	disagree	disagree	disagree	disagree
2021-12-09 18:56:52	Yes	Yes	3	22	Female	Single	christian	yes	Yes	Yes	Yes	B, A, E, C, D	yes	no	yes	no	yes	no	yes	yes	no	yes	yes	yes	no	no	no	no	no	yes	no	yes	yes	strongly agree	strongly agree	agree	strongly agree	disagree	agree	agree	disagree	agree	disagree	agree	disagree	neither agree or disagree	disagree	disagree	neither agree or disagree
1900-01-04	Yes	Yes	4	22	Female	Single	moslem	No	No	Yes	Yes	A	yes	no	yes	no	yes	no	yes	yes	no	no	yes	yes	no	no	yes	no	no	yes	no	yes	yes	strongly agree	strongly agree	strongly disagree	agree	disagree	agree	agree	disagree	agree	disagree	strongly agree	strongly disagree	strongly disagree	strongly disagree	neither agree or disagree	agree
2021-11-03 10:38:42	Yes	Yes	4	22	Male	Single	christian	yes	No	Yes	No	B, A, C	yes	no	yes	no	yes	no	yes	yes	no	no	yes	yes	no	no	no	no	no	yes	no	yes	yes	strongly agree	agree	strongly agree	agree	neither agree or disagree	agree	agree	disagree	neither agree or disagree	strongly disagree	neither agree or disagree	strongly disagree	strongly disagree	strongly disagree	disagree	neither agree or disagree
2021-11-04 10:38:10	Yes	Yes	4	22	Male	Single	christian	No	No	Yes	No	A	yes	yes	yes	yes	yes	yes	yes	yes	no	no	yes	yes	no	no	yes	no	no	yes	no	yes	yes	strongly agree	strongly agree	strongly agree	strongly agree	disagree	agree	agree	disagree	disagree	disagree	agree	disagree	agree	disagree	disagree	neither agree or disagree
2021-12-03 09:23:11	Yes	Yes	5	22	Female	Single	christian	yes	No	No	No	B	yes	no	yes	no	yes	no	yes	yes	no	yes	yes	yes	no	no	yes	no	no	yes	yes	no	no	agree	strongly agree	strongly agree	agree	neither agree or disagree	agree	agree	neither agree or disagree	strongly agree	neither agree or disagree	strongly agree	neither agree or disagree	neither agree or disagree	agree	agree	agree
2021-09-21 23:08:42	Yes	Yes	2	23	Male	Single	christian	yes	Yes	No	Yes	D, F	yes	yes	yes	yes	yes	yes	yes	yes	no	yes	yes	yes	no	yes	no	no	no	yes	yes	yes	no	strongly agree	agree	agree	strongly agree	neither agree or disagree	agree	neither agree or disagree	agree	agree	neither agree or disagree	strongly agree	neither agree or disagree	neither agree or disagree	neither agree or disagree	agree	neither agree or disagree
2021-11-29 20:04:01	Yes	Yes	2	23	Male	Single	christian	yes	No	Yes	No	B, A, E	yes	yes	yes	yes	yes	no	yes	yes	no	yes	no	yes	no	no	yes	yes	no	yes	no	yes	yes	agree	strongly agree	strongly agree	strongly agree	strongly disagree	strongly disagree	strongly disagree	strongly agree	strongly agree	strongly disagree	strongly agree	agree	strongly agree	disagree	agree	strongly disagree
2021-09-16 21:58:26	Yes	Yes	3	23	Male	Single	christian	No	No	Yes	No	A	yes	yes	yes	no	yes	yes	yes	yes	no	no	yes	yes	no	no	yes	no	no	yes	yes	yes	yes	strongly agree	strongly agree	strongly agree	strongly agree	strongly disagree	disagree	neither agree or disagree	disagree	strongly disagree	strongly disagree	strongly agree	disagree	strongly disagree	agree	agree	disagree
2021-11-02 08:02:38	Yes	Yes	3	23	Male	Single	christian	yes	No	Yes	Yes	A	yes	no	yes	no	yes	no	yes	yes	no	no	no	yes	no	no	no	no	no	yes	no	yes	yes	strongly agree	strongly agree	strongly agree	strongly agree	neither agree or disagree	strongly agree	strongly agree	neither agree or disagree	agree	neither agree or disagree	agree	neither agree or disagree	neither agree or disagree	neither agree or disagree	agree	neither agree or disagree
2021-11-16 21:09:26	Yes	Yes	3	23	Male	Single	christian	No	No	Yes	No	B, A, D	yes	yes	yes	no	yes	no	no	yes	yes	yes	yes	no	no	yes	no	no	yes	no	no	no	yes	strongly agree	strongly agree	agree	agree	strongly agree	agree	agree	strongly agree	strongly agree	agree	agree	agree	strongly agree	agree	agree	agree
2021-11-28 13:11:03	Yes	Yes	3	23	Male	Single	christian	yes	No	Yes	No	E, C, D, G	yes	yes	yes	no	yes	no	yes	yes	no	no	yes	yes	no	no	yes	yes	no	yes	no	yes	no	strongly agree	strongly agree	strongly agree	strongly agree	strongly disagree	disagree	agree	disagree	neither agree or disagree	strongly disagree	agree	strongly disagree	agree	strongly disagree	disagree	agree
2021-11-28 13:40:53	Yes	Yes	3	23	Male	Single	christian	No	No	No	No	B, E	yes	no	yes	yes	no	yes	yes	yes	yes	yes	yes	yes	no	no	yes	no	no	yes	no	yes	yes	agree	strongly agree	strongly agree	agree	agree	agree	agree	agree	neither agree or disagree	neither agree or disagree	agree	agree	neither agree or disagree	agree	neither agree or disagree	strongly agree
2021-11-28 15:28:39	Yes	Yes	3	23	Male	Single	christian	yes	No	Yes	No	B, A, C	yes	yes	yes	no	yes	no	yes	yes	no	no	yes	yes	no	no	yes	no	no	yes	no	yes	no	strongly agree	strongly agree	strongly agree	strongly agree	neither agree or disagree	agree	neither agree or disagree	agree	neither agree or disagree	neither agree or disagree	strongly agree	neither agree or disagree	neither agree or disagree	agree	agree	strongly agree
2021-11-28 19:49:01	Yes	Yes	3	23	Male	Single	christian	No	No	Yes	No	B, A	yes	yes	yes	no	yes	no	yes	yes	no	yes	yes	yes	no	no	yes	yes	no	yes	no	yes	yes	strongly agree	strongly agree	strongly agree	strongly agree	strongly disagree	strongly agree	strongly agree	strongly disagree	neither agree or disagree	strongly disagree	neither agree or disagree	strongly disagree	disagree	strongly disagree	agree	strongly disagree
2021-11-29 21:51:16	Yes	Yes	3	23	Female	Single	christian	No	Yes	Yes	Yes	B, A, E, C	yes	yes	yes	no	yes	no	yes	yes	no	no	yes	yes	no	no	yes	no	no	yes	no	yes	yes	strongly agree	strongly agree	agree	strongly agree	neither agree or disagree	neither agree or disagree	strongly agree	agree	agree	neither agree or disagree	strongly agree	neither agree or disagree	strongly agree	neither agree or disagree	neither agree or disagree	neither agree or disagree
2021-11-30 13:37:16	Yes	Yes	3	23	Male	Single	christian	No	Yes	No	No	B	yes	yes	yes	yes	yes	no	yes	yes	no	no	yes	yes	no	no	yes	no	no	yes	yes	yes	yes	agree	agree	agree	agree	neither agree or disagree	agree	agree	neither agree or disagree	neither agree or disagree	neither agree or disagree	agree	neither agree or disagree	neither agree or disagree	neither agree or disagree	neither agree or disagree	neither agree or disagree
2021-12-01 06:08:55	Yes	Yes	3	23	Male	Cohabiting	christian	No	Yes	No	No	E, C	yes	yes	yes	yes	yes	no	yes	yes	no	yes	yes	yes	no	yes	no	no	no	yes	no	yes	yes	neither agree or disagree	strongly agree	agree	strongly agree	neither agree or disagree	disagree	neither agree or disagree	agree	agree	disagree	agree	disagree	strongly disagree	strongly disagree	neither agree or disagree	agree
2021-12-05 17:32:55	Yes	Yes	3	23	Male	Single	christian	No	No	No	No	A	yes	no	no	no	yes	no	yes	yes	no	no	yes	yes	no	no	no	no	no	yes	yes	yes	yes	strongly agree	strongly agree	strongly agree	disagree	disagree	strongly disagree	agree	neither agree or disagree	agree	strongly disagree	agree	neither agree or disagree	strongly agree	agree	strongly disagree	agree
2021-12-09 20:27:56	Yes	Yes	3	23	Male	Single	christian	No	No	No	No	B, E, D	yes	no	yes	no	yes	no	yes	yes	no	yes	yes	yes	no	no	no	no	no	yes	no	yes	yes	strongly agree	strongly agree	neither agree or disagree	agree	disagree	agree	agree	disagree	agree	agree	agree	disagree	neither agree or disagree	neither agree or disagree	disagree	disagree
2021-09-16 22:10:18	Yes	Yes	4	23	Female	Single	christian	No	No	Yes	No	C	yes	no	yes	yes	yes	yes	yes	yes	no	no	yes	yes	no	no	yes	no	no	yes	no	yes	yes	strongly agree	strongly agree	strongly agree	strongly agree	neither agree or disagree	agree	agree	neither agree or disagree	neither agree or disagree	neither agree or disagree	strongly agree	neither agree or disagree	neither agree or disagree	neither agree or disagree	agree	strongly agree
2021-11-01 08:53:16	Yes	Yes	4	23	Female	Single	christian	No	No	Yes	No	B, A	yes	no	yes	no	yes	no	yes	yes	no	no	yes	yes	no	no	yes	no	no	yes	no	yes	no	strongly agree	strongly agree	strongly agree	strongly agree	strongly disagree	neither agree or disagree	agree	neither agree or disagree	neither agree or disagree	strongly disagree	neither agree or disagree	strongly disagree	neither agree or disagree	disagree	disagree	neither agree or disagree
2021-11-01 08:57:59	Yes	Yes	4	23	Female	Single	christian	No	Yes	Yes	No	B, A, E, C	yes	yes	yes	no	yes	yes	yes	yes	no	no	yes	yes	no	no	yes	no	no	yes	no	yes	no	strongly agree	strongly agree	strongly agree	agree	disagree	agree	strongly agree	neither agree or disagree	neither agree or disagree	strongly disagree	neither agree or disagree	disagree	neither agree or disagree	neither agree or disagree	agree	agree
2021-11-01 20:28:57	Yes	Yes	4	23	Female	Single	christian	No	No	Yes	Yes	A, D	yes	no	yes	no	yes	no	yes	yes	no	no	yes	yes	yes	no	yes	no	no	yes	no	yes	yes	agree	strongly agree	strongly agree	strongly agree	strongly disagree	agree	agree	disagree	disagree	strongly disagree	strongly agree	strongly disagree	neither agree or disagree	strongly disagree	neither agree or disagree	agree
2021-11-02 07:44:31	Yes	Yes	4	23	Female	Single	christian	No	No	Yes	No	A	yes	yes	yes	yes	no	yes	yes	yes	no	no	no	yes	no	no	yes	no	no	yes	no	yes	yes	strongly agree	strongly agree	strongly agree	strongly agree	neither agree or disagree	neither agree or disagree	strongly agree	neither agree or disagree	neither agree or disagree	disagree	neither agree or disagree	disagree	strongly disagree	strongly disagree	neither agree or disagree	agree
2021-11-02 07:59:25	Yes	Yes	4	23	Male	Single	christian	No	No	Yes	No	A, E	yes	no	yes	no	yes	no	yes	yes	no	no	yes	yes	no	no	yes	no	no	yes	no	yes	yes	agree	strongly agree	strongly agree	strongly agree	strongly disagree	disagree	agree	agree	disagree	disagree	disagree	strongly disagree	disagree	strongly disagree	disagree	strongly disagree
2021-11-03 09:03:37	Yes	Yes	4	23	Male	Single	christian	No	No	Yes	No	A	yes	yes	yes	yes	yes	yes	yes	yes	yes	no	yes	yes	no	no	yes	no	no	yes	no	yes	yes	strongly agree	strongly agree	strongly agree	strongly agree	neither agree or disagree	neither agree or disagree	neither agree or disagree	agree	neither agree or disagree	disagree	strongly agree	neither agree or disagree	neither agree or disagree	neither agree or disagree	neither agree or disagree	neither agree or disagree
2021-11-03 10:41:37	Yes	Yes	4	23	Male	Single	christian	No	No	Yes	No	B, A, E, C	yes	yes	yes	no	yes	no	yes	yes	no	no	yes	yes	no	no	yes	no	no	yes	no	yes	no	agree	strongly agree	agree	strongly agree	disagree	neither agree or disagree	agree	disagree	disagree	disagree	agree	disagree	neither agree or disagree	strongly disagree	agree	disagree
2021-11-15 14:19:45	Yes	Yes	4	23	Male	Cohabiting	christian	No	No	Yes	No	B, A, C	yes	yes	yes	no	yes	yes	no	yes	no	no	no	yes	no	no	yes	no	no	yes	no	yes	yes	strongly agree	strongly agree	strongly agree	strongly agree	strongly disagree	neither agree or disagree	neither agree or disagree	neither agree or disagree	disagree	strongly disagree	disagree	disagree	neither agree or disagree	neither agree or disagree	agree	agree
2021-11-27 16:20:31	Yes	Yes	4	23	Male	Single	christian	No	No	Yes	No	B, A, C, D	yes	no	yes	yes	yes	yes	yes	yes	no	no	yes	yes	no	no	no	no	no	yes	no	yes	no	strongly agree	strongly agree	strongly agree	strongly agree	strongly disagree	disagree	agree	disagree	neither agree or disagree	strongly disagree	disagree	strongly disagree	disagree	strongly disagree	disagree	strongly disagree
2021-12-10 11:10:22	Yes	Yes	4	23	Male	Single	christian	No	No	Yes	No	A	yes	no	yes	no	yes	no	yes	yes	no	yes	yes	yes	no	no	yes	no	no	yes	no	yes	yes	strongly agree	strongly agree	strongly agree	strongly agree	neither agree or disagree	agree	agree	neither agree or disagree	agree	neither agree or disagree	agree	neither agree or disagree	strongly agree	neither agree or disagree	strongly agree	agree
2021-12-20 13:28:29	Yes	Yes	4	23	Female	Single	christian	yes	No	No	No	B, A	yes	no	yes	yes	yes	no	yes	yes	yes	no	yes	yes	no	no	yes	no	no	yes	no	yes	yes	strongly agree	strongly agree	strongly agree	strongly agree	strongly disagree	agree	agree	disagree	agree	strongly disagree	neither agree or disagree	strongly disagree	neither agree or disagree	strongly disagree	disagree	neither agree or disagree
2021-10-28 08:21:41	Yes	Yes	1	24	Male	Single	christian	yes	Yes	Yes	Yes	B	yes	yes	yes	yes	yes	no	yes	yes	yes	yes	yes	yes	yes	yes	yes	yes	yes	yes	yes	yes	yes	strongly agree	strongly agree	strongly agree	strongly agree	strongly agree	strongly agree	strongly agree	agree	agree	agree	agree	agree	agree	agree	agree	neither agree or disagree
2021-11-29 22:22:33	Yes	Yes	2	24	Female	Single	christian	No	No	Yes	Yes	E, C	yes	yes	yes	yes	no	no	yes	yes	no	yes	yes	no	no	yes	yes	yes	no	yes	no	yes	no	strongly agree	strongly agree	strongly agree	strongly agree	neither agree or disagree	neither agree or disagree	neither agree or disagree	strongly agree	strongly agree	neither agree or disagree	strongly agree	neither agree or disagree	neither agree or disagree	agree	strongly agree	strongly agree
2021-09-17 09:01:45	Yes	Yes	3	24	Male	Single	christian	yes	Yes	Yes	No	H	yes	no	yes	no	yes	no	yes	yes	yes	yes	yes	yes	no	no	no	no	no	yes	no	yes	yes	agree	agree	agree	strongly agree	disagree	strongly agree	strongly agree	neither agree or disagree	agree	neither agree or disagree	agree	disagree	neither agree or disagree	disagree	agree	disagree
2021-11-01 13:48:15	Yes	Yes	3	24	Female	Single	christian	yes	Yes	No	No	B, E, C, D	yes	yes	yes	no	yes	no	yes	yes	no	no	no	yes	no	no	no	no	no	yes	no	yes	yes	strongly agree	strongly agree	strongly agree	strongly agree	neither agree or disagree	neither agree or disagree	agree	agree	agree	disagree	strongly agree	neither agree or disagree	neither agree or disagree	neither agree or disagree	neither agree or disagree	disagree
2021-11-23 21:03:16	Yes	Yes	3	24	Male	Single	moslem	No	No	No	No	B, C	yes	no	yes	no	yes	yes	yes	yes	no	no	yes	yes	no	no	yes	no	no	yes	no	yes	yes	agree	agree	strongly agree	agree	neither agree or disagree	neither agree or disagree	neither agree or disagree	neither agree or disagree	neither agree or disagree	agree	agree	neither agree or disagree	agree	agree	neither agree or disagree	agree
2021-11-28 17:43:40	Yes	Yes	3	24	Female	Single	christian	yes	No	No	No	B, C	yes	no	yes	no	no	no	yes	yes	yes	yes	yes	yes	no	no	no	no	no	yes	no	yes	yes	strongly agree	strongly agree	strongly agree	strongly agree	neither agree or disagree	strongly agree	strongly agree	neither agree or disagree	neither agree or disagree	neither agree or disagree	strongly agree	neither agree or disagree	neither agree or disagree	neither agree or disagree	agree	neither agree or disagree
2021-11-28 22:05:54	Yes	Yes	3	24	Male	Single	christian	No	No	No	No	B, C, D	yes	no	yes	yes	yes	yes	yes	yes	no	yes	no	yes	no	no	yes	no	yes	yes	no	yes	no	agree	agree	strongly agree	agree	neither agree or disagree	agree	neither agree or disagree	agree	neither agree or disagree	neither agree or disagree	agree	agree	neither agree or disagree	neither agree or disagree	neither agree or disagree	agree
2021-12-05 17:12:32	Yes	Yes	3	24	Female	Single	christian	yes	No	No	No	B, E, C	yes	no	yes	no	no	yes	yes	yes	yes	no	no	yes	no	no	no	no	no	yes	no	yes	yes	strongly agree	strongly agree	strongly agree	strongly agree	strongly disagree	strongly agree	strongly agree	strongly disagree	agree	strongly disagree	strongly agree	strongly disagree	strongly disagree	strongly disagree	agree	strongly disagree
2021-09-20 21:44:44	Yes	Yes	4	24	Female	Single	christian	yes	No	Yes	No	B, A	yes	no	yes	no	yes	yes	yes	yes	no	no	yes	yes	no	no	yes	no	no	yes	no	yes	yes	strongly agree	strongly agree	agree	strongly agree	strongly disagree	neither agree or disagree	agree	neither agree or disagree	agree	disagree	agree	strongly disagree	neither agree or disagree	disagree	neither agree or disagree	agree
2021-09-23 11:56:25	Yes	Yes	4	24	Male	Cohabiting	christian	No	Yes	Yes	No	A, C	yes	no	yes	no	yes	no	yes	yes	no	no	no	yes	no	no	yes	no	no	yes	no	no	no	agree	agree	strongly agree	strongly agree	strongly disagree	agree	disagree	disagree	agree	strongly disagree	neither agree or disagree	strongly disagree	strongly disagree	strongly disagree	strongly disagree	strongly disagree
2021-11-01 08:25:57	Yes	Yes	4	24	Male	Single	christian	No	No	Yes	No	A	yes	no	yes	no	yes	no	yes	yes	no	no	yes	yes	no	no	no	no	no	yes	no	yes	yes	strongly agree	strongly agree	strongly agree	strongly agree	neither agree or disagree	strongly agree	strongly agree	agree	agree	neither agree or disagree	strongly agree	neither agree or disagree	strongly agree	neither agree or disagree	neither agree or disagree	agree
2021-11-01 08:44:32	Yes	Yes	4	24	Male	Single	christian	No	No	Yes	No	B, A, E, C	yes	no	yes	no	yes	no	yes	yes	no	no	yes	yes	no	no	yes	no	no	yes	no	yes	yes	strongly agree	strongly agree	strongly agree	strongly agree	strongly disagree	agree	agree	neither agree or disagree	disagree	strongly disagree	strongly agree	strongly disagree	strongly disagree	strongly disagree	disagree	disagree
2021-11-01 09:04:05	Yes	Yes	4	24	Male	Single	christian	No	No	Yes	No	B, A	yes	yes	yes	yes	yes	no	yes	yes	yes	no	yes	yes	no	yes	yes	yes	no	no	no	yes	yes	strongly agree	strongly agree	strongly agree	strongly agree	strongly agree	agree	agree	agree	strongly agree	neither agree or disagree	strongly agree	neither agree or disagree	agree	agree	agree	neither agree or disagree
2021-11-01 11:01:51	Yes	Yes	4	24	Male	Cohabiting	christian	No	No	Yes	No	A, E, C	yes	no	yes	no	yes	no	yes	yes	no	no	yes	yes	no	no	yes	no	no	yes	no	yes	yes	strongly agree	strongly agree	strongly agree	strongly agree	strongly disagree	strongly agree	strongly agree	strongly disagree	strongly disagree	strongly disagree	disagree	strongly disagree	disagree	strongly disagree	disagree	strongly agree
2021-11-01 20:22:23	Yes	Yes	4	24	Male	Cohabiting	christian	No	No	Yes	No	B, A, D	yes	no	yes	no	yes	yes	yes	yes	no	no	yes	yes	no	no	no	no	no	yes	no	yes	no	agree	agree	agree	strongly agree	disagree	agree	agree	disagree	neither agree or disagree	disagree	agree	disagree	neither agree or disagree	disagree	neither agree or disagree	agree
2021-11-02 07:57:37	Yes	Yes	4	24	Male	Single	christian	No	No	Yes	No	B, A	yes	no	yes	no	yes	no	yes	yes	no	no	yes	yes	no	no	yes	no	no	yes	no	no	yes	strongly agree	strongly agree	strongly agree	strongly agree	strongly disagree	neither agree or disagree	agree	neither agree or disagree	neither agree or disagree	strongly disagree	disagree	disagree	neither agree or disagree	neither agree or disagree	agree	agree
2021-11-02 20:35:13	Yes	Yes	4	24	Male	Single	christian	yes	Yes	Yes	Yes	B, E, C, D	yes	no	yes	yes	yes	no	yes	yes	yes	no	yes	yes	no	no	no	no	no	yes	no	yes	yes	disagree	agree	disagree	strongly agree	disagree	agree	disagree	neither agree or disagree	disagree	disagree	strongly agree	disagree	disagree	disagree	disagree	agree
2021-11-03 09:07:39	Yes	Yes	4	24	Male	Single	christian	No	Yes	Yes	No	B, A, C, D	yes	yes	yes	no	yes	yes	yes	yes	no	no	yes	yes	no	no	no	no	no	yes	no	yes	yes	strongly agree	strongly agree	strongly disagree	strongly agree	strongly disagree	neither agree or disagree	strongly agree	strongly disagree	strongly agree	strongly disagree	strongly agree	neither agree or disagree	strongly agree	strongly disagree	strongly disagree	neither agree or disagree
2021-11-03 09:08:26	Yes	Yes	4	24	Male	Single	christian	No	No	No	No	B, A, E, C	yes	yes	no	yes	yes	yes	yes	yes	no	yes	yes	yes	no	no	no	no	no	yes	no	yes	yes	neither agree or disagree	strongly agree	strongly agree	strongly agree	neither agree or disagree	strongly agree	strongly agree	neither agree or disagree	neither agree or disagree	neither agree or disagree	strongly agree	neither agree or disagree	neither agree or disagree	neither agree or disagree	strongly agree	neither agree or disagree
2021-11-03 10:28:40	Yes	Yes	4	24	Male	Single	christian	yes	No	Yes	Yes	B, A, C	yes	no	yes	yes	yes	no	yes	yes	no	no	yes	yes	no	no	yes	yes	no	yes	no	yes	yes	strongly agree	strongly agree	strongly agree	strongly agree	disagree	agree	agree	disagree	agree	disagree	strongly agree	neither agree or disagree	disagree	disagree	agree	neither agree or disagree
2021-11-03 10:37:35	Yes	Yes	4	24	Male	Single	christian	yes	No	Yes	No	B, A, E, C	yes	yes	yes	no	yes	yes	yes	yes	no	no	no	yes	no	no	yes	no	no	yes	no	yes	no	strongly agree	strongly agree	strongly agree	strongly agree	strongly disagree	agree	agree	disagree	agree	disagree	disagree	disagree	strongly disagree	strongly disagree	neither agree or disagree	disagree
2021-11-03 10:39:26	Yes	Yes	4	24	Female	Single	christian	No	No	Yes	No	B, A, D	yes	no	yes	no	yes	no	yes	yes	no	no	yes	yes	no	no	yes	no	no	yes	no	yes	yes	strongly agree	strongly agree	agree	strongly agree	strongly disagree	neither agree or disagree	agree	neither agree or disagree	neither agree or disagree	disagree	agree	strongly disagree	neither agree or disagree	disagree	neither agree or disagree	agree
2021-11-03 12:00:57	Yes	Yes	4	24	Male	Cohabiting	christian	yes	No	Yes	Yes	B, A	yes	no	yes	no	yes	no	yes	yes	no	no	yes	yes	no	no	yes	no	no	yes	no	yes	yes	strongly agree	agree	agree	disagree	disagree	agree	agree	disagree	agree	neither agree or disagree	strongly disagree	strongly disagree	neither agree or disagree	disagree	neither agree or disagree	neither agree or disagree
2021-11-07 08:18:50	Yes	Yes	4	24	Male	Single	christian	yes	Yes	Yes	Yes	B, A, C	yes	no	yes	no	yes	yes	yes	yes	no	yes	yes	yes	no	yes	yes	no	no	yes	no	yes	yes	strongly agree	strongly agree	strongly agree	strongly agree	strongly disagree	strongly agree	agree	neither agree or disagree	disagree	strongly disagree	neither agree or disagree	disagree	strongly agree	strongly disagree	neither agree or disagree	disagree
2021-11-19 19:33:40	Yes	Yes	4	24	Male	Single	christian	No	No	Yes	No	A, C, D	yes	yes	yes	yes	yes	no	yes	yes	no	no	no	yes	no	no	yes	yes	no	yes	no	yes	yes	strongly agree	strongly agree	strongly agree	strongly agree	strongly disagree	agree	strongly agree	agree	agree	strongly disagree	strongly disagree	strongly disagree	disagree	strongly disagree	strongly disagree	strongly disagree
2021-12-09 17:02:57	Yes	Yes	4	24	Male	Single	christian	No	No	Yes	No	B, A, C	yes	yes	yes	no	yes	no	yes	yes	no	no	yes	yes	no	no	yes	no	no	yes	no	yes	no	agree	strongly agree	strongly agree	agree	disagree	neither agree or disagree	neither agree or disagree	agree	neither agree or disagree	disagree	agree	strongly disagree	neither agree or disagree	neither agree or disagree	strongly disagree	neither agree or disagree
2021-12-09 21:59:05	Yes	Yes	4	24	Female	Single	christian	No	No	Yes	No	B, A, E, C, D	yes	no	yes	no	yes	no	yes	yes	yes	no	yes	yes	no	no	no	no	no	yes	no	yes	yes	strongly agree	strongly agree	strongly agree	strongly agree	neither agree or disagree	agree	strongly agree	agree	neither agree or disagree	neither agree or disagree	agree	neither agree or disagree	neither agree or disagree	neither agree or disagree	neither agree or disagree	neither agree or disagree
2021-09-23 20:15:06	Yes	Yes	5	24	Male	Single	christian	No	No	Yes	No	B, A, E, C, D	yes	no	yes	no	yes	no	yes	yes	no	yes	yes	no	yes	no	yes	no	yes	no	yes	yes	yes	strongly agree	agree	agree	strongly agree	agree	agree	agree	strongly agree	agree	agree	agree	agree	agree	agree	agree	agree
2021-09-23 20:42:08	Yes	Yes	5	24	Male	Single	SDA	No	No	No	No	B, A, C	yes	no	yes	no	yes	no	yes	yes	no	no	no	yes	no	no	yes	no	no	yes	no	yes	no	strongly agree	strongly agree	strongly agree	strongly agree	strongly disagree	strongly agree	strongly agree	disagree	strongly disagree	strongly disagree	neither agree or disagree	strongly disagree	strongly disagree	strongly disagree	strongly disagree	strongly disagree
2021-09-23 21:16:06	Yes	Yes	5	24	Female	Single	christian	No	No	No	No	B, A, E, C, D	yes	yes	yes	no	yes	no	yes	yes	no	no	yes	yes	no	no	yes	no	yes	yes	no	no	no	strongly agree	strongly agree	strongly agree	strongly agree	strongly agree	agree	strongly agree	agree	neither agree or disagree	neither agree or disagree	neither agree or disagree	neither agree or disagree	neither agree or disagree	neither agree or disagree	neither agree or disagree	agree
2021-09-23 22:46:08	Yes	Yes	5	24	Male	Single	christian	No	Yes	No	No	B, A, E	yes	no	yes	no	yes	yes	yes	yes	no	no	yes	yes	no	no	no	no	no	yes	no	yes	yes	strongly agree	strongly agree	strongly agree	strongly agree	strongly disagree	strongly agree	strongly agree	neither agree or disagree	neither agree or disagree	strongly disagree	agree	strongly disagree	strongly agree	strongly disagree	agree	neither agree or disagree
2021-09-25 05:37:52	Yes	Yes	5	24	Male	Single	christian	No	No	No	No	B, A, E, C	yes	no	yes	no	yes	yes	yes	yes	no	no	yes	yes	no	no	yes	no	no	yes	no	yes	no	strongly agree	strongly agree	strongly agree	strongly agree	strongly disagree	strongly agree	strongly agree	strongly disagree	agree	strongly disagree	disagree	strongly disagree	strongly disagree	strongly disagree	neither agree or disagree	strongly disagree
2021-09-29 07:54:53	Yes	Yes	5	24	Male	Single	christian	No	No	Yes	No	B, A, C	yes	no	yes	no	yes	yes	yes	yes	no	no	yes	yes	no	no	no	no	no	yes	no	yes	yes	strongly agree	agree	strongly agree	strongly agree	strongly disagree	neither agree or disagree	strongly agree	disagree	agree	strongly disagree	strongly agree	disagree	strongly agree	strongly disagree	disagree	disagree
2021-11-02 08:47:44	Yes	Yes	5	24	Male	Single	christian	No	No	Yes	No	B, A, E, C, D	yes	no	yes	no	yes	yes	yes	yes	no	no	no	yes	no	no	no	no	no	yes	no	yes	no	strongly agree	strongly agree	strongly agree	strongly agree	strongly disagree	agree	strongly agree	strongly disagree	agree	strongly disagree	agree	strongly disagree	strongly disagree	strongly disagree	neither agree or disagree	strongly disagree
2021-11-02 18:59:05	Yes	Yes	5	24	Male	Single	christian	No	No	No	No	B, A, C, D	yes	no	yes	no	yes	yes	yes	yes	no	no	no	yes	no	no	yes	no	no	yes	no	yes	yes	strongly agree	agree	strongly agree	strongly agree	agree	agree	strongly agree	disagree	agree	strongly disagree	agree	strongly disagree	agree	strongly disagree	strongly disagree	disagree
2021-11-04 08:53:48	Yes	Yes	5	24	Female	Single	moslem	yes	No	No	No	A	yes	yes	yes	no	yes	no	yes	yes	no	no	yes	yes	no	no	yes	no	no	yes	no	yes	yes	strongly agree	strongly agree	neither agree or disagree	agree	disagree	agree	agree	disagree	disagree	strongly disagree	strongly agree	agree	strongly disagree	neither agree or disagree	neither agree or disagree	agree
2021-11-05 07:40:33	Yes	Yes	5	24	Female	Cohabiting	christian	No	No	Yes	No	E	no	yes	no	yes	no	yes	no	yes	yes	yes	yes	no	yes	yes	no	yes	yes	yes	no	yes	yes	strongly agree	agree	neither agree or disagree	agree	strongly agree	agree	neither agree or disagree	agree	strongly agree	agree	agree	strongly agree	agree	neither agree or disagree	agree	agree
2021-11-05 08:24:59	Yes	Yes	5	24	Male	Single	christian	No	Yes	Yes	No	A	yes	no	yes	no	yes	yes	yes	yes	no	no	no	yes	no	no	yes	no	no	yes	no	yes	yes	strongly agree	strongly agree	strongly agree	strongly agree	strongly disagree	neither agree or disagree	agree	neither agree or disagree	agree	strongly disagree	agree	strongly disagree	disagree	strongly disagree	strongly disagree	disagree
2021-11-05 20:38:59	Yes	Yes	5	24	Male	Single	christian	No	No	Yes	No	B, A, C	yes	no	yes	no	yes	no	yes	yes	yes	no	yes	yes	no	no	yes	no	yes	yes	no	yes	yes	strongly agree	strongly agree	strongly agree	strongly agree	disagree	agree	agree	neither agree or disagree	disagree	disagree	strongly agree	disagree	strongly disagree	disagree	disagree	disagree
2021-11-06 14:30:19	Yes	Yes	5	24	Male	Single	christian	No	No	Yes	Yes	B, A, E, C, D	yes	yes	yes	no	yes	no	yes	yes	no	no	yes	yes	no	no	yes	yes	no	yes	no	yes	yes	strongly agree	strongly agree	strongly agree	strongly agree	strongly disagree	strongly agree	strongly agree	strongly disagree	strongly disagree	strongly disagree	agree	disagree	strongly disagree	strongly disagree	disagree	agree
2021-11-08 21:05:04	Yes	Yes	5	24	Male	Cohabiting	christian	No	No	No	No	B, A, E, C, D	yes	no	yes	no	no	no	no	yes	no	no	no	yes	no	no	no	yes	no	yes	no	yes	no	strongly agree	strongly agree	strongly agree	strongly agree	strongly agree	strongly agree	strongly agree	strongly agree	strongly agree	strongly agree	strongly agree	strongly agree	neither agree or disagree	neither agree or disagree	agree	neither agree or disagree
2021-11-09 10:21:58	Yes	Yes	5	24	Male	Single	christian	No	No	No	No	B, D	yes	no	yes	no	yes	no	yes	yes	no	no	yes	yes	no	no	yes	no	no	yes	no	yes	no	strongly agree	strongly agree	strongly agree	strongly agree	neither agree or disagree	neither agree or disagree	agree	agree	agree	neither agree or disagree	neither agree or disagree	neither agree or disagree	neither agree or disagree	neither agree or disagree	neither agree or disagree	strongly agree
2021-11-18 10:30:03	Yes	Yes	1	25	Male	Single	christian	No	No	No	No	B	yes	yes	yes	yes	no	no	yes	yes	no	yes	no	yes	no	yes	yes	no	no	yes	no	yes	yes	strongly agree	strongly agree	strongly agree	strongly agree	agree	strongly agree	agree	neither agree or disagree	neither agree or disagree	neither agree or disagree	strongly agree	agree	neither agree or disagree	agree	neither agree or disagree	agree
2021-09-21 22:59:40	Yes	Yes	2	25	Male	Single	christian	yes	No	No	No	B, A, E	yes	no	yes	no	yes	no	yes	yes	no	no	yes	yes	no	no	yes	no	no	yes	no	yes	yes	agree	strongly agree	agree	strongly agree	neither agree or disagree	neither agree or disagree	neither agree or disagree	agree	agree	neither agree or disagree	strongly agree	neither agree or disagree	neither agree or disagree	disagree	neither agree or disagree	strongly agree
2021-09-21 22:59:52	Yes	Yes	2	25	Female	Single	christian	No	No	Yes	No	B, C	yes	no	yes	yes	yes	no	yes	yes	no	no	yes	yes	no	no	yes	no	no	yes	no	no	yes	agree	strongly agree	agree	strongly agree	neither agree or disagree	neither agree or disagree	agree	strongly agree	agree	neither agree or disagree	strongly agree	neither agree or disagree	agree	neither agree or disagree	neither agree or disagree	strongly agree
2021-11-29 22:14:35	Yes	Yes	2	25	Male	Single	christian	yes	No	No	No	B	yes	yes	yes	yes	yes	no	yes	yes	no	no	yes	yes	no	no	yes	no	yes	no	yes	yes	yes	neither agree or disagree	agree	agree	neither agree or disagree	neither agree or disagree	neither agree or disagree	neither agree or disagree	neither agree or disagree	neither agree or disagree	neither agree or disagree	neither agree or disagree	neither agree or disagree	neither agree or disagree	neither agree or disagree	neither agree or disagree	agree
2021-09-20 08:44:00	Yes	Yes	3	25	Male	Single	christian	yes	No	No	Yes	B, I	yes	no	yes	yes	yes	no	yes	yes	no	yes	yes	yes	no	no	yes	yes	no	yes	no	yes	yes	agree	strongly agree	agree	strongly agree	neither agree or disagree	neither agree or disagree	strongly agree	neither agree or disagree	agree	neither agree or disagree	agree	neither agree or disagree	neither agree or disagree	neither agree or disagree	neither agree or disagree	neither agree or disagree
2021-11-09 12:27:23	Yes	Yes	3	25	Male	Single	christian	No	No	No	No	B, A, C	yes	yes	yes	no	yes	no	yes	yes	no	yes	yes	yes	no	no	yes	yes	no	yes	no	yes	yes	strongly agree	strongly agree	strongly agree	strongly agree	neither agree or disagree	strongly agree	strongly agree	neither agree or disagree	agree	neither agree or disagree	strongly agree	neither agree or disagree	neither agree or disagree	neither agree or disagree	agree	neither agree or disagree
2021-11-09 16:43:17	Yes	Yes	3	25	Male	Single	christian	No	No	Yes	Yes	B	yes	yes	yes	yes	yes	no	yes	yes	no	yes	yes	yes	no	no	yes	no	no	yes	no	yes	yes	strongly agree	strongly agree	strongly agree	strongly agree	neither agree or disagree	agree	strongly agree	strongly agree	agree	neither agree or disagree	strongly agree	agree	agree	neither agree or disagree	agree	neither agree or disagree
2021-11-16 21:06:39	Yes	Yes	3	25	Male	Single	Jewish	yes	No	No	No	B, A, C	yes	yes	yes	no	yes	no	yes	yes	no	no	yes	yes	no	no	yes	no	no	yes	no	no	yes	strongly agree	strongly agree	strongly agree	strongly agree	strongly disagree	neither agree or disagree	neither agree or disagree	neither agree or disagree	neither agree or disagree	disagree	agree	disagree	agree	disagree	neither agree or disagree	neither agree or disagree
2021-11-02 08:00:51	Yes	Yes	4	25	Male	Single	christian	No	No	Yes	No	B, A, C	yes	no	yes	yes	yes	yes	yes	yes	yes	no	yes	yes	no	no	yes	no	no	yes	no	yes	no	strongly agree	strongly agree	strongly agree	strongly agree	neither agree or disagree	agree	agree	agree	strongly agree	neither agree or disagree	strongly agree	neither agree or disagree	neither agree or disagree	agree	neither agree or disagree	strongly agree
2021-11-03 09:09:39	Yes	Yes	4	25	Male	Cohabiting	christian	No	No	Yes	No	B, A	yes	no	yes	no	no	no	yes	yes	no	no	no	yes	no	no	no	no	yes	yes	no	yes	yes	strongly agree	strongly agree	strongly agree	strongly agree	strongly disagree	disagree	agree	strongly agree	neither agree or disagree	disagree	disagree	strongly disagree	strongly disagree	strongly disagree	neither agree or disagree	strongly disagree
2021-11-03 10:14:30	Yes	Yes	4	25	Male	Single	christian	No	No	Yes	No	B, A, D	yes	yes	yes	no	yes	no	yes	yes	no	no	yes	yes	no	no	yes	no	no	yes	no	yes	no	strongly agree	strongly agree	strongly agree	strongly agree	neither agree or disagree	agree	strongly agree	agree	neither agree or disagree	neither agree or disagree	neither agree or disagree	neither agree or disagree	neither agree or disagree	neither agree or disagree	neither agree or disagree	neither agree or disagree
2021-12-10 15:41:43	Yes	Yes	4	25	Male	Single	christian	No	Yes	Yes	No	B, A, C, D	yes	yes	yes	yes	yes	yes	yes	yes	no	no	yes	yes	no	no	yes	no	yes	yes	no	yes	yes	strongly agree	strongly agree	strongly agree	neither agree or disagree	neither agree or disagree	agree	strongly agree	strongly agree	strongly agree	agree	strongly agree	neither agree or disagree	neither agree or disagree	neither agree or disagree	agree	strongly agree
2021-09-16 21:43:56	Yes	Yes	5	25	Male	Single	christian	No	Yes	Yes	No	A	yes	yes	yes	yes	yes	no	yes	yes	no	yes	no	yes	no	no	yes	yes	no	yes	yes	yes	no	agree	agree	agree	agree	agree	agree	agree	agree	neither agree or disagree	neither agree or disagree	neither agree or disagree	neither agree or disagree	neither agree or disagree	agree	neither agree or disagree	neither agree or disagree
2021-09-16 22:40:50	Yes	Yes	5	25	Male	Single	christian	No	No	No	No	D	yes	yes	yes	yes	yes	yes	yes	yes	no	no	yes	yes	no	no	yes	no	no	yes	no	yes	yes	agree	strongly agree	strongly agree	strongly agree	strongly disagree	agree	neither agree or disagree	agree	strongly agree	disagree	agree	agree	strongly agree	strongly disagree	agree	disagree
2021-09-17 12:06:53	Yes	Yes	5	25	Male	Single	christian	No	No	No	No	C	yes	yes	yes	no	yes	no	yes	yes	yes	no	yes	yes	no	no	no	yes	no	yes	no	yes	no	strongly agree	strongly agree	strongly agree	strongly agree	strongly disagree	strongly agree	strongly agree	strongly disagree	strongly disagree	strongly disagree	strongly agree	strongly disagree	strongly disagree	strongly disagree	strongly disagree	strongly disagree
2021-09-23 20:40:08	Yes	Yes	5	25	Male	Single	Adventist	No	No	No	No	B, A, C	yes	no	yes	no	yes	no	yes	yes	no	no	yes	yes	no	no	no	yes	no	yes	no	yes	no	strongly agree	strongly agree	agree	strongly agree	strongly disagree	disagree	agree	neither agree or disagree	agree	strongly disagree	disagree	strongly disagree	disagree	strongly disagree	disagree	strongly disagree
2021-11-01 08:44:49	Yes	Yes	5	25	Male	Single	christian	No	No	Yes	Yes	A	yes	yes	yes	no	yes	no	yes	yes	no	yes	yes	yes	no	no	yes	no	no	yes	no	yes	no	strongly agree	strongly agree	strongly agree	strongly agree	strongly disagree	neither agree or disagree	strongly agree	neither agree or disagree	agree	strongly disagree	agree	neither agree or disagree	strongly agree	strongly disagree	strongly disagree	strongly disagree
2021-11-01 10:47:39	Yes	Yes	5	25	Male	Single	christian	No	No	No	No	B, A, E, C, D	yes	no	yes	no	yes	no	yes	yes	no	yes	no	yes	no	no	no	no	no	yes	no	yes	yes	strongly agree	strongly agree	strongly agree	strongly agree	strongly disagree	agree	agree	agree	agree	strongly disagree	strongly agree	strongly disagree	neither agree or disagree	agree	strongly disagree	agree
2021-11-05 07:34:28	Yes	Yes	5	25	Male	Single	christian	No	No	No	No	B, E, C	yes	no	yes	no	yes	no	yes	yes	no	yes	yes	yes	no	no	no	yes	no	no	yes	yes	no	agree	agree	agree	agree	neither agree or disagree	agree	neither agree or disagree	agree	agree	agree	neither agree or disagree	neither agree or disagree	agree	neither agree or disagree	agree	neither agree or disagree
2021-11-05 07:39:40	Yes	Yes	5	25	Female	Single	Agnostic	yes	Yes	No	No	B, A, C	no	no	yes	no	yes	yes	yes	yes	yes	no	yes	yes	no	no	no	no	no	yes	no	yes	no	agree	agree	agree	agree	disagree	neither agree or disagree	agree	neither agree or disagree	disagree	disagree	neither agree or disagree	strongly disagree	neither agree or disagree	disagree	disagree	disagree
2021-11-06 18:31:01	Yes	Yes	5	25	Male	Single	christian	No	No	No	No	B	yes	yes	yes	yes	yes	no	yes	yes	no	yes	yes	yes	no	yes	yes	no	no	yes	no	yes	yes	strongly agree	strongly agree	strongly agree	strongly agree	disagree	agree	strongly agree	neither agree or disagree	neither agree or disagree	disagree	strongly agree	neither agree or disagree	disagree	disagree	strongly agree	agree
2021-11-09 09:13:43	Yes	Yes	5	25	Male	Single	christian	No	No	Yes	No	B, A, E	yes	no	no	no	yes	no	yes	yes	no	yes	yes	no	yes	no	yes	no	no	yes	no	yes	yes	strongly agree	strongly agree	strongly agree	strongly agree	neither agree or disagree	agree	strongly agree	agree	strongly agree	neither agree or disagree	strongly agree	strongly agree	neither agree or disagree	neither agree or disagree	neither agree or disagree	agree
2021-11-09 10:51:02	Yes	Yes	5	25	Female	Single	christian	No	No	Yes	No	A	yes	yes	yes	no	yes	no	yes	yes	no	no	yes	yes	no	no	yes	no	no	yes	no	yes	no	strongly agree	strongly agree	strongly agree	strongly agree	agree	neither agree or disagree	agree	agree	disagree	disagree	agree	disagree	agree	disagree	agree	agree
2021-11-09 11:07:41	Yes	Yes	5	25	Male	Married	christian	No	No	Yes	No	A, C	yes	no	yes	no	yes	no	yes	yes	no	no	no	yes	no	no	no	no	no	yes	no	no	yes	strongly agree	strongly agree	strongly agree	strongly agree	disagree	neither agree or disagree	strongly agree	agree	agree	disagree	strongly disagree	strongly disagree	disagree	strongly disagree	strongly disagree	neither agree or disagree
2021-11-09 22:35:48	Yes	Yes	5	25	Male	Single	christian	No	No	No	No	B	yes	yes	yes	yes	yes	yes	yes	yes	yes	yes	yes	yes	yes	yes	yes	no	no	yes	yes	yes	yes	strongly agree	agree	strongly agree	strongly agree	strongly agree	agree	strongly agree	agree	strongly agree	agree	strongly agree	strongly agree	strongly agree	strongly agree	strongly agree	strongly agree
2021-11-10 18:07:26	Yes	Yes	5	25	Male	Single	christian	No	No	No	No	A, E	yes	no	yes	no	yes	no	yes	yes	no	no	yes	yes	no	no	yes	no	no	no	no	no	yes	strongly agree	neither agree or disagree	strongly agree	agree	agree	strongly agree	strongly agree	strongly agree	strongly agree	strongly agree	strongly agree	strongly agree	strongly agree	strongly agree	agree	agree
2021-11-23 04:13:05	Yes	Yes	5	25	Male	Single	moslem	No	No	Yes	No	B	yes	no	yes	yes	yes	no	yes	yes	no	no	yes	yes	no	no	no	yes	no	yes	yes	yes	yes	strongly agree	strongly agree	strongly agree	strongly agree	neither agree or disagree	agree	strongly agree	neither agree or disagree	agree	neither agree or disagree	strongly agree	neither agree or disagree	neither agree or disagree	neither agree or disagree	agree	neither agree or disagree
2021-11-23 10:52:37	Yes	Yes	5	25	Female	Single	christian	No	Yes	Yes	No	C	yes	yes	yes	no	yes	no	yes	yes	no	no	yes	yes	no	no	yes	yes	no	yes	no	yes	no	agree	strongly agree	strongly agree	strongly agree	neither agree or disagree	neither agree or disagree	agree	disagree	disagree	strongly disagree	disagree	strongly disagree	disagree	disagree	strongly disagree	neither agree or disagree
2021-11-23 12:11:34	Yes	Yes	5	25	Male	Single	christian	No	No	No	No	A	yes	yes	yes	yes	yes	no	yes	yes	no	yes	yes	yes	no	no	yes	no	yes	yes	no	yes	yes	agree	agree	strongly agree	strongly agree	disagree	neither agree or disagree	agree	agree	disagree	disagree	agree	agree	strongly disagree	strongly disagree	strongly disagree	strongly disagree
2021-11-23 12:41:57	Yes	Yes	5	25	Female	Single	christian	No	No	No	No	A	yes	yes	yes	no	yes	no	yes	yes	no	yes	no	yes	no	no	yes	no	no	yes	no	yes	yes	strongly agree	strongly agree	strongly agree	strongly agree	neither agree or disagree	strongly agree	strongly agree	strongly agree	strongly agree	neither agree or disagree	strongly agree	neither agree or disagree	neither agree or disagree	neither agree or disagree	strongly agree	strongly agree
2021-12-03 09:10:11	Yes	Yes	5	25	Male	Single	christian	No	No	No	No	A, D	yes	no	yes	no	yes	no	yes	yes	no	no	yes	yes	no	no	no	yes	no	yes	no	yes	yes	strongly agree	strongly agree	strongly agree	strongly agree	strongly disagree	neither agree or disagree	strongly agree	disagree	agree	neither agree or disagree	disagree	strongly disagree	strongly disagree	strongly disagree	strongly disagree	strongly disagree
2021-12-03 14:34:19	Yes	Yes	1	26	Male	Single	christian	No	No	No	No	C	yes	no	yes	yes	yes	no	yes	yes	no	no	yes	yes	no	no	yes	no	no	yes	no	no	yes	strongly agree	strongly agree	strongly agree	strongly agree	neither agree or disagree	neither agree or disagree	agree	agree	agree	neither agree or disagree	strongly agree	agree	neither agree or disagree	agree	agree	strongly agree
2021-11-14 07:49:16	Yes	Yes	2	26	Male	Single	christian	No	No	No	No	A	yes	no	yes	no	yes	no	yes	yes	no	no	yes	yes	no	no	yes	no	no	yes	no	yes	no	strongly agree	strongly agree	strongly agree	strongly agree	neither agree or disagree	agree	strongly agree	neither agree or disagree	neither agree or disagree	neither agree or disagree	strongly agree	neither agree or disagree	neither agree or disagree	neither agree or disagree	neither agree or disagree	neither agree or disagree
2021-11-02 08:26:16	Yes	Yes	4	26	Male	Single	christian	No	Yes	Yes	No	A	yes	yes	yes	no	yes	no	yes	yes	no	no	yes	yes	no	no	yes	no	no	yes	no	yes	no	strongly agree	strongly agree	strongly agree	strongly agree	strongly disagree	neither agree or disagree	neither agree or disagree	neither agree or disagree	agree	disagree	neither agree or disagree	strongly disagree	neither agree or disagree	strongly disagree	neither agree or disagree	neither agree or disagree
2021-11-06 20:56:06	Yes	Yes	5	26	Female	Married	christian	yes	No	Yes	No	B, A, C	yes	yes	no	no	yes	no	yes	no	no	no	yes	yes	no	no	yes	no	no	yes	no	yes	no	strongly agree	strongly agree	strongly agree	strongly agree	neither agree or disagree	agree	strongly agree	neither agree or disagree	agree	disagree	neither agree or disagree	strongly disagree	strongly disagree	neither agree or disagree	strongly disagree	agree
2021-12-03 05:54:54	Yes	Yes	5	26	Male	Single	christian	No	No	Yes	No	A	yes	no	yes	no	yes	yes	yes	yes	no	no	yes	yes	no	no	no	no	no	yes	no	yes	no	strongly agree	strongly agree	agree	strongly agree	strongly disagree	agree	strongly agree	disagree	neither agree or disagree	strongly disagree	neither agree or disagree	strongly disagree	disagree	strongly disagree	disagree	strongly disagree
2021-12-09 11:24:35	Yes	Yes	3	27	Male	Cohabiting	christian	yes	No	Yes	No	B, A, E	yes	no	yes	no	yes	no	yes	yes	no	yes	yes	yes	no	no	yes	no	no	yes	no	yes	yes	strongly agree	agree	agree	agree	neither agree or disagree	neither agree or disagree	agree	neither agree or disagree	neither agree or disagree	neither agree or disagree	strongly agree	neither agree or disagree	neither agree or disagree	neither agree or disagree	neither agree or disagree	neither agree or disagree
2021-11-03 13:54:24	Yes	Yes	4	27	Male	Single	christian	yes	No	Yes	Yes	A	yes	no	yes	no	yes	yes	yes	yes	no	yes	yes	yes	no	no	no	no	no	yes	no	yes	yes	strongly agree	strongly agree	agree	strongly agree	neither agree or disagree	neither agree or disagree	agree	neither agree or disagree	neither agree or disagree	neither agree or disagree	agree	agree	neither agree or disagree	neither agree or disagree	agree	neither agree or disagree
2021-09-22 09:01:31	Yes	Yes	2	28	Male	Single	christian	No	No	Yes	No	B	yes	no	yes	yes	yes	no	yes	yes	no	yes	yes	yes	no	no	no	no	no	yes	no	yes	yes	strongly agree	strongly agree	strongly agree	agree	neither agree or disagree	agree	strongly agree	neither agree or disagree	neither agree or disagree	neither agree or disagree	agree	agree	neither agree or disagree	neither agree or disagree	neither agree or disagree	neither agree or disagree
2021-11-30 20:38:01	Yes	Yes	3	28	Male	Cohabiting	christian	No	No	Yes	No	B, A, C, D	yes	no	yes	no	yes	no	yes	yes	no	yes	yes	yes	no	no	yes	yes	no	yes	no	yes	yes	strongly agree	strongly agree	agree	strongly agree	strongly disagree	neither agree or disagree	agree	agree	disagree	strongly disagree	strongly disagree	strongly disagree	strongly disagree	strongly disagree	neither agree or disagree	strongly agree
2021-12-02 08:58:21	Yes	Yes	4	28	Male	Single	christian	No	No	Yes	No	A, C	yes	no	yes	yes	yes	no	yes	yes	no	no	yes	yes	no	no	no	no	no	yes	no	yes	no	strongly agree	strongly agree	strongly agree	strongly agree	neither agree or disagree	agree	agree	neither agree or disagree	agree	neither agree or disagree	strongly agree	neither agree or disagree	neither agree or disagree	neither agree or disagree	agree	neither agree or disagree
2021-12-03 07:28:45	Yes	Yes	5	28	Male	Single	christian	No	No	Yes	Yes	B, A, E, C, D	yes	yes	yes	yes	yes	yes	yes	yes	no	yes	yes	no	no	yes	yes	no	yes	no	yes	no	yes	strongly agree	strongly agree	strongly agree	strongly agree	strongly disagree	strongly agree	strongly agree	strongly disagree	strongly disagree	strongly disagree	strongly agree	strongly agree	strongly disagree	strongly disagree	strongly disagree	agree
2021-11-29 07:52:42	Yes	Yes	1	29	Male	Single	christian	No	No	No	No	B, A, E, C, D	yes	yes	yes	no	yes	yes	yes	yes	yes	yes	yes	yes	yes	yes	yes	yes	yes	yes	yes	yes	yes	strongly agree	strongly agree	strongly agree	strongly agree	strongly agree	strongly agree	strongly agree	strongly agree	neither agree or disagree	strongly agree	strongly agree	strongly agree	strongly agree	strongly agree	strongly agree	strongly agree
2021-09-16 22:13:35	Yes	Yes	2	30	Male	Single	christian	No	No	No	No	B	yes	yes	yes	no	no	yes	yes	yes	yes	no	no	yes	no	no	yes	no	no	yes	no	no	yes	strongly agree	strongly agree	strongly agree	strongly agree	neither agree or disagree	agree	strongly agree	agree	neither agree or disagree	neither agree or disagree	strongly agree	neither agree or disagree	strongly agree	neither agree or disagree	neither agree or disagree	neither agree or disagree
2021-11-28 20:44:48	Yes	Yes	1	33	Male	Married	christian	No	No	No	No	A, E, C	yes	no	yes	no	yes	no	yes	yes	no	no	yes	yes	no	no	yes	yes	no	yes	no	yes	yes	strongly agree	strongly agree	strongly agree	strongly agree	neither agree or disagree	agree	agree	neither agree or disagree	neither agree or disagree	neither agree or disagree	strongly agree	neither agree or disagree	neither agree or disagree	neither agree or disagree	neither agree or disagree	neither agree or disagree
2021-11-14 07:14:16	Yes	Yes	2	35	Male	Married	christian	No	No	No	No	B, C	yes	no	yes	no	yes	no	yes	yes	no	yes	yes	yes	no	no	no	no	yes	yes	no	yes	yes	strongly agree	strongly agree	strongly agree	strongly agree	disagree	disagree	agree	agree	neither agree or disagree	disagree	strongly agree	disagree	disagree	agree	agree	disagree
2021-11-29 20:18:47	Yes	Yes	2	37	Male	Married	christian	No	No	No	No	A, C, D	yes	yes	no	yes	yes	yes	yes	yes	no	no	yes	yes	no	no	yes	yes	no	yes	no	yes	yes	strongly agree	strongly agree	strongly agree	strongly agree	neither agree or disagree	agree	agree	neither agree or disagree	neither agree or disagree	neither agree or disagree	strongly agree	neither agree or disagree	neither agree or disagree	neither agree or disagree	strongly agree	agree
2021-09-22 17:18:07	Yes	Yes	1	20	Female	Single	christian	yes	No	No	No	B, C, D	yes	yes	yes	no	yes	no	yes	yes	no	yes	yes	yes	no	no	yes	yes	no	yes	no	yes	no	strongly agree	strongly agree	strongly agree	strongly agree	strongly disagree	agree	agree	strongly disagree	neither agree or disagree	strongly disagree	strongly agree	strongly disagree	strongly disagree	strongly disagree	agree	neither agree or disagree
2021-09-22 08:37:47	Yes	Yes	2	21	Female	Single	christian	yes	Yes	Yes	No	E	yes	yes	yes	no	yes	no	yes	yes	no	yes	no	yes	no	no	no	no	no	yes	no	yes	no	agree	strongly agree	strongly agree	strongly agree	strongly disagree	strongly agree	neither agree or disagree	disagree	strongly disagree	strongly disagree	agree	neither agree or disagree	strongly disagree	strongly disagree	disagree	disagree
2021-12-05 17:46:38	Yes	Yes	3	22	Female	Single	christian	yes	Yes	Yes	No	B, A, E	yes	yes	yes	no	yes	no	yes	yes	no	no	yes	yes	no	no	yes	yes	no	yes	no	yes	yes	agree	strongly agree	strongly agree	strongly agree	strongly disagree	neither agree or disagree	agree	neither agree or disagree	agree	strongly disagree	strongly agree	disagree	neither agree or disagree	disagree	agree	neither agree or disagree
2021-11-29 07:16:03	Yes	Yes	1	23	Male	Single	christian	yes	No	No	No	B, A, C, D	yes	no	yes	yes	yes	yes	yes	yes	no	yes	yes	yes	no	yes	yes	no	no	yes	no	yes	yes	neither agree or disagree	strongly agree	strongly agree	strongly agree	agree	neither agree or disagree	neither agree or disagree	neither agree or disagree	neither agree or disagree	agree	strongly agree	agree	neither agree or disagree	agree	neither agree or disagree	agree
2021-12-03 11:03:57	Yes	Yes	1	23	Male	Single	christian	No	No	No	No	E	yes	yes	yes	no	yes	no	yes	yes	no	no	yes	yes	no	no	yes	no	no	yes	no	yes	yes	agree	strongly agree	strongly agree	strongly agree	neither agree or disagree	neither agree or disagree	neither agree or disagree	agree	agree	neither agree or disagree	strongly agree	neither agree or disagree	neither agree or disagree	neither agree or disagree	neither agree or disagree	agree
2021-11-08 14:41:38	Yes	Yes	3	24	Male	Single	christian	yes	No	Yes	No	B, C	yes	no	yes	no	yes	yes	yes	yes	no	no	yes	yes	no	no	yes	no	no	yes	no	yes	yes	agree	agree	strongly agree	strongly agree	neither agree or disagree	neither agree or disagree	neither agree or disagree	strongly agree	agree	strongly disagree	strongly agree	neither agree or disagree	strongly agree	strongly disagree	strongly disagree	disagree
2021-11-02 07:50:18	Yes	Yes	4	24	Male	Single	christian	No	No	Yes	No	B, A, E	yes	yes	yes	no	yes	yes	yes	yes	yes	no	yes	yes	no	yes	yes	no	no	no	no	yes	yes	agree	strongly agree	strongly agree	strongly agree	agree	neither agree or disagree	neither agree or disagree	neither agree or disagree	agree	disagree	neither agree or disagree	agree	neither agree or disagree	agree	disagree	strongly agree
2021-11-15 12:44:53	Yes	Yes	4	24	Male	Single	christian	No	No	Yes	No	A	yes	no	yes	yes	yes	yes	yes	yes	yes	no	yes	yes	no	no	yes	yes	no	yes	no	yes	yes	strongly agree	strongly agree	strongly agree	strongly agree	neither agree or disagree	agree	strongly agree	agree	neither agree or disagree	agree	strongly agree	neither agree or disagree	neither agree or disagree	neither agree or disagree	strongly agree	neither agree or disagree
[truncated: 55 more columns]
